# Supplementary material for: Plasmodium pseudo-Tyrosine Kinase-like binds PP1 and SERA5 and is exported to host erythrocytes
Source: Sci Rep. 2019 May 31;9:8120. doi: 10.1038/s41598-019-44542-3 (PMC6544628; doi:10.1038/s41598-019-44542-3)
Supplement: Supplementary file 2 — Table S6 [file 41598_2019_44542_MOESM2_ESM.xlsx]

## Sheet: Raw data
	Table of interactors identified by mass spectrometry. WT1 to pTKL_Ghosts_3 report LFQ intensities transformed in Log2. The "+" annotated proteins identified excclusively in the PbpTKL-AID-HA IP.
		NEGATIVE CONTROL			IP PbpTKL-AID-HA
		WT1	WT2	WT3	pTKL Ghosts 1	pTKL Ghosts 2	pTKL Ghosts 3	significant	GOBP name	GOMF name	GOCC name	Keywords	KEGG name	Hand curated annotation	Gene name	Taxonomy	Protein Name	Majority protein IDs	Protein IDs	Uniprot name
					25.1481	25.3856	27.876	+							PbpTKL-AID-HA	Plasmodium berghei	Protein kinase,	tr|xxxpTKL_AID_HA_PLABE;tr|A0A0Y9WUD9|A0A0Y9WUD9_PLABE;tr|A0A077XE54|A0A077XE54_PLABA	PbpTKL-AID-HA	pTKL_AID_HA_PLABE
					21.7711	21.3955		+	activation of immune response;biological regulation;complement activation;complement activation, classical pathway;defense response;humoral immune response;immune effector process;immune response;immune system process;innate immune response;macromolecule metabolic process;metabolic process;positive regulation of biological process;positive regulation of immune response;positive regulation of immu…	binding;calcium ion binding;catalytic activity;cation binding;endopeptidase activity;hydrolase activity;ion binding;metal ion binding;peptidase activity;peptidase activity, acting on L-amino acid peptides;serine hydrolase activity;serine-type endopeptidase activity;serine-type peptidase activity	extracellular region	Complementpathway;Completeproteome;Disulfidebond;EGF-likedomain;Glycoprotein;Hydrolase;Hydroxylation;Immunity;Innateimmunity;Phosphoprotein;Protease;Referenceproteome;Repeat;Serineprotease;Signal;Sushi			C1rb	Mus musculus	Complement C1r-B subcomponent OX=10090	sp|Q8CFG9|C1RB_MOUSE;sp|Q8CG16|C1RA_MOUSE	Q8CFG9	C1RB_MOUSE
						26.5497	28.0467	+	actin cytoskeleton organization;actin filament-based process;cellular component organization;cellular component organization at cellular level;cellular component organization or biogenesis;cellular component organization or biogenesis at cellular level;cellular process;cytoskeleton organization;organelle organization	actin binding;binding;cation binding;cytoskeletal protein binding;ion binding;metal ion binding;protein binding;transition metal ion binding;zinc ion binding	actin filament bundle;actomyosin;cell part;contractile fiber part;cytoplasmic part;cytoskeletal part;intracellular membrane-bounded organelle;intracellular organelle;intracellular organelle part;intracellular part;membrane-bounded organelle;nucleus;organelle;organelle part;stress fiber;Z disc	Acetylation;Completeproteome;LIMdomain;Metal-binding;Referenceproteome;Repeat;Zinc;Zinc-finger			Fhl3	Mus musculus	Four and a half LIM domains protein 3 OX=10090	sp|Q9R059|FHL3_MOUSE	Q9R059	FHL3_MOUSE
						26.3972	28.6804	+	biological regulation;cellular process;cellular response to abiotic stimulus;cellular response to antibiotic;cellular response to chemical stimulus;cellular response to light stimulus;cellular response to radiation;cellular response to stimulus;cellular response to stress;cellular response to UV;cellular response to UV-B;DNA damage response, signal transduction resulting in induction of apoptosis…	AT DNA binding;binding;cation binding;DNA bending activity;DNA binding;ion binding;metal ion binding;nucleic acid binding;peptide binding;sequence-specific DNA binding;transition metal ion binding;zinc ion binding	cell part;cytoplasm;intracellular part	Acetylation;Completeproteome;LIMdomain;Metal-binding;Referenceproteome;Zinc			Crip1	Mus musculus	Cysteine-rich protein 1 OX=10090	sp|P63254|CRIP1_MOUSE	P63254	CRIP1_MOUSE
						26.2662	24.4363	+	cellular component organization;cellular component organization at cellular level;cellular component organization or biogenesis;cellular component organization or biogenesis at cellular level;cellular localization;cellular macromolecule localization;cellular process;cellular protein localization;establishment of localization;establishment of localization in cell;establishment of protein localizat…	binding;protein binding	cell part;cytoplasmic part;Golgi apparatus part;intracellular organelle part;intracellular part;organelle part;perinuclear region of cytoplasm;trans-Golgi network	Autophagy;Coiledcoil;Completeproteome;Cytoplasm;Cytoplasmicvesicle;Endosome;Golgiapparatus;Phosphoprotein;Referenceproteome			Optn	Mus musculus	Optineurin OX=10090	sp|Q8K3K8|OPTN_MOUSE	Q8K3K8	OPTN_MOUSE
						25.3366	24.9741	+	cellular macromolecule metabolic process;cellular metabolic process;cellular process;cellular protein metabolic process;macromolecule metabolic process;macromolecule modification;metabolic process;primary metabolic process;protein initiator methionine removal;protein metabolic process;protein modification process	aminopeptidase activity;binding;catalytic activity;cation binding;exopeptidase activity;hydrolase activity;ion binding;metal ion binding;metalloaminopeptidase activity;metalloexopeptidase activity;metallopeptidase activity;peptidase activity;peptidase activity, acting on L-amino acid peptides	cell part;cytoplasmic part;cytosolic part;cytosolic ribosome;intracellular non-membrane-bounded organelle;intracellular organelle;intracellular part;macromolecular complex;non-membrane-bounded organelle;organelle;ribonucleoprotein complex;ribosome	Acetylation;Aminopeptidase;Completeproteome;Cytoplasm;Hydrolase;Metal-binding;Protease;Referenceproteome			Metap1	Mus musculus	Methionine aminopeptidase 1 OX=10090	sp|Q8BP48|MAP11_MOUSE	Q8BP48	MAP11_MOUSE
						24.6249	22.1248	+	activation of immune response;antigen receptor-mediated signaling pathway;biological regulation;CD40 signaling pathway;cell surface receptor linked signaling pathway;cellular macromolecule metabolic process;cellular metabolic process;cellular process;cellular protein metabolic process;cellular response to stimulus;immune response-activating cell surface receptor signaling pathway;immune response-…	acid-amino acid ligase activity;binding;catalytic activity;cation binding;ion binding;ligase activity;ligase activity, forming carbon-nitrogen bonds;metal ion binding;protein binding;small conjugating protein binding;small conjugating protein ligase activity;transition metal ion binding;ubiquitin binding;ubiquitin-protein ligase activity;zinc ion binding	CD40 receptor complex;cell part;cytoplasmic part;cytosol;internal side of plasma membrane;intracellular part;LUBAC complex;macromolecular complex;membrane part;plasma membrane part;protein complex;receptor complex;ubiquitin ligase complex	Alternativesplicing;Completeproteome;Cytoplasm;Ligase;Metal-binding;Referenceproteome;Repeat;Ublconjugationpathway;Zinc;Zinc-finger			Rnf31	Mus musculus	E3 ubiquitin-protein ligase RNF31 OX=10090	sp|Q924T7|RNF31_MOUSE	Q924T7	RNF31_MOUSE
						24.4258	26.2417	+	anatomical structure formation involved in morphogenesis;biosynthetic process;cell differentiation;cellular biosynthetic process;cellular component biogenesis;cellular component biogenesis at cellular level;cellular component organization or biogenesis;cellular component organization or biogenesis at cellular level;cellular developmental process;cellular macromolecule biosynthetic process;cellula…	structural constituent of ribosome;structural molecule activity	90S preribosome;cell part;cytoplasmic part;cytoskeletal part;cytosolic small ribosomal subunit;intracellular organelle part;intracellular part;macromolecular complex;microtubule organizing center;organelle part;preribosome;ribonucleoprotein complex;small ribosomal subunit;small-subunit processome	Acetylation;Completeproteome;Cytoplasm;Cytoskeleton;Referenceproteome;Ribonucleoprotein;Ribosomalprotein	Ribosome		Rps7	Mus musculus	40S ribosomal protein S7 OX=10090	sp|P62082|RS7_MOUSE	P62082	RS7_MOUSE
						24.3631	25.7591	+	actin cytoskeleton organization;actin filament-based process;cellular component organization;cellular component organization at cellular level;cellular component organization or biogenesis;cellular component organization or biogenesis at cellular level;cellular process;cytoskeleton organization;organelle organization	binding;cation binding;ion binding;metal ion binding;protein binding;transition metal ion binding;zinc ion binding	actin cytoskeleton;cell part;cytoskeleton;intracellular membrane-bounded organelle;intracellular non-membrane-bounded organelle;intracellular organelle;intracellular part;membrane-bounded organelle;non-membrane-bounded organelle;nucleus;organelle	Acetylation;Completeproteome;Directproteinsequencing;LIMdomain;Metal-binding;Nucleus;Phosphoprotein;Referenceproteome;Repeat;Zinc			Csrp1	Mus musculus	Cysteine and glycine-rich protein 1 OX=10090	sp|P97315|CSRP1_MOUSE	P97315	CSRP1_MOUSE
						24.2802	23.7956	+	anatomical structure development;biological regulation;catabolic process;cell differentiation;cellular catabolic process;cellular chemical homeostasis;cellular component organization;cellular component organization at cellular level;cellular component organization or biogenesis;cellular component organization or biogenesis at cellular level;cellular developmental process;cellular homeostasis;cell…	antioxidant activity;binding;caspase inhibitor activity;caspase regulator activity;catalytic activity;cysteine-type endopeptidase inhibitor activity;endopeptidase inhibitor activity;endopeptidase regulator activity;enzyme inhibitor activity;enzyme regulator activity;identical protein binding;oxidoreductase activity;oxidoreductase activity, acting on paired donors, with incorporation or reduction …	cell part;cytoplasmic part;cytosolic part;early endosome;endosome;IkappaB kinase complex;intracellular membrane-bounded organelle;intracellular organelle;intracellular part;macromolecular complex;membrane-bounded organelle;mitochondrion;organelle;protein complex	Acetylation;Antioxidant;Completeproteome;Directproteinsequencing;Disulfidebond;Mitochondrion;Oxidoreductase;Peroxidase;Phosphoprotein;Redox-activecenter;Referenceproteome;Transitpeptide			Prdx3	Mus musculus	Thioredoxin-dependent peroxide reductase, mitochondrial OX=10090	sp|P20108|PRDX3_MOUSE	P20108	PRDX3_MOUSE
						24.1921	25.9786	+	biological adhesion;biological regulation;cell adhesion;cellular process;regulation of biological process;regulation of defense response;regulation of inflammatory response;regulation of response to external stimulus;regulation of response to stimulus;regulation of response to stress	binding;cation binding;ion binding;metal ion binding;protein binding;transition metal ion binding;zinc ion binding	actin filament bundle;actomyosin;adherens junction;anchoring junction;cell junction;cell part;cell-cell adherens junction;cell-cell junction;cell-substrate adherens junction;cell-substrate junction;cytoplasm;cytoskeletal part;focal adhesion;intracellular membrane-bounded organelle;intracellular organelle;intracellular organelle part;intracellular part;membrane-bounded organelle;nucleus;organelle;…	Acetylation;Celladhesion;Celljunction;Completeproteome;Cytoplasm;Cytoskeleton;LIMdomain;Metal-binding;Nucleus;Phosphoprotein;Referenceproteome;Repeat;Zinc	Focal adhesion		Zyx	Mus musculus	Zyxin OX=10090	sp|Q62523|ZYX_MOUSE	Q62523	ZYX_MOUSE
						23.9171	26.5702	+							PB001410.02.0	Plasmodium berghei	40S ribosomal protein S10, putative OX=5823	tr|Q4YT30|Q4YT30_PLABA;tr|A0A0Y9VD69|A0A0Y9VD69_PLABE;tr|A0A077X9Y3|A0A077X9Y3_PLABA;tr|Q4YFS6|Q4YFS6_PLABA	Q4YT30	Q4YT30_PLABA
						23.8662	24.3508	+							PBK173_000072300	Plasmodium berghei	PHF5-like protein, putative OX=5821	tr|A0A0Y9UQ48|A0A0Y9UQ48_PLABE;tr|A0A077X9A3|A0A077X9A3_PLABA	A0A0Y9UQ48	A0A0Y9UQ48_PLABE
						23.6899	22.8518	+	cellular component organization;cellular component organization or biogenesis;cellular membrane organization;cellular process;endocytosis;establishment of localization;establishment of localization in cell;establishment of protein localization;intracellular protein transport;intracellular transport;membrane invagination;membrane organization;protein transport;transport;vesicle-mediated transport	binding;enzyme binding;kinase binding;lipid binding;protein binding;protein kinase binding;protein transporter activity;substrate-specific transporter activity;transporter activity	AP-type membrane coat adaptor complex;cell part;clathrin adaptor complex;coated pit;cytoplasmic membrane-bounded vesicle;cytoplasmic part;cytoplasmic vesicle;intracellular membrane-bounded organelle;intracellular organelle;intracellular part;macromolecular complex;membrane;membrane coat;membrane part;membrane-bounded organelle;membrane-bounded vesicle;organelle;plasma membrane;protein complex;sto…	3D-structure;Cellmembrane;Coatedpit;Completeproteome;Endocytosis;Lipid-binding;Membrane;Proteintransport;Referenceproteome;Transport	Endocrine and other factor-regulated calcium reabsorption;Endocytosis;Huntington's disease		Ap2a2	Mus musculus	AP-2 complex subunit alpha-2 OX=10090	sp|P17427|AP2A2_MOUSE;sp|P17426|AP2A1_MOUSE	P17427	AP2A2_MOUSE
						23.4648	23.2465	+	metabolic process;oxidation-reduction process	antioxidant activity;catalytic activity;glutathione peroxidase activity;glutathione transferase activity;oxidoreductase activity;oxidoreductase activity, acting on peroxide as acceptor;peroxidase activity;transferase activity;transferase activity, transferring alkyl or aryl (other than methyl) groups	cell part;cytoplasmic part;endoplasmic reticulum;endoplasmic reticulum membrane;endoplasmic reticulum part;envelope;integral to membrane;intracellular membrane-bounded organelle;intracellular organelle;intracellular organelle part;intracellular part;intrinsic to membrane;membrane;membrane part;membrane-bounded organelle;nuclear envelope;nuclear part;organelle;organelle envelope;organelle membrane…	Completeproteome;Directproteinsequencing;Endoplasmicreticulum;Lipoprotein;Membrane;Microsome;Palmitate;Referenceproteome;Transferase;Transmembrane;Transmembranehelix	Drug metabolism - cytochrome P450;Glutathione metabolism;Metabolism of xenobiotics by cytochrome P450		Mgst3	Mus musculus	Microsomal glutathione S-transferase 3 OX=10090	sp|Q9CPU4|MGST3_MOUSE	Q9CPU4	MGST3_MOUSE
						23.372	25.2636	+	biological regulation;catabolic process;cellular catabolic process;cellular macromolecule catabolic process;cellular macromolecule metabolic process;cellular metabolic process;cellular process;defense response;defense response to virus;immune effector process;immune response;immune system process;innate immune response;macromolecule catabolic process;macromolecule metabolic process;metabolic proc…	binding;DNA binding;nucleic acid binding;RNA binding	cell part;cytoplasm;intracellular membrane-bounded organelle;intracellular organelle;intracellular part;macromolecular complex;membrane-bounded organelle;nucleus;organelle;ribonucleoprotein complex	Alternativesplicing;Antiviraldefense;Completeproteome;Cytoplasm;Directproteinsequencing;DNA-binding;Immunity;Innateimmunity;Nucleus;Phosphoprotein;Referenceproteome;Repeat;Ribonucleoprotein;RNA-binding			Pcbp2	Mus musculus	Poly(rC)-binding protein 2 OX=10090	sp|Q61990|PCBP2_MOUSE;sp|P57722|PCBP3_MOUSE	Q61990	PCBP2_MOUSE
						23.1852	23.67	+	apoptosis;biological regulation;cell death;cellular process;cellular response to stimulus;death;positive regulation of biological process;positive regulation of cell communication;positive regulation of cell proliferation;positive regulation of cellular process;positive regulation of I-kappaB kinase/NF-kappaB cascade;positive regulation of intracellular protein kinase cascade;positive regulation …	acid-amino acid ligase activity;binding;catalytic activity;cation binding;ion binding;ligase activity;ligase activity, forming carbon-nitrogen bonds;metal ion binding;molecular transducer activity;protein binding;signal transducer activity;small conjugating protein ligase activity;transition metal ion binding;ubiquitin-protein ligase activity;zinc ion binding	CD40 receptor complex;cell part;cytoplasmic part;cytosol;internal side of plasma membrane;intracellular part;macromolecular complex;membrane part;plasma membrane part;protein complex;receptor complex	3D-structure;Apoptosis;Coiledcoil;Completeproteome;Cytoplasm;Metal-binding;Referenceproteome;Repeat;Zinc;Zinc-finger	Pathways in cancer;Small cell lung cancer		Traf5	Mus musculus	TNF receptor-associated factor 5 OX=10090	sp|P70191|TRAF5_MOUSE	P70191	TRAF5_MOUSE
						23.1172	25.0822	+							PB000180.03.0	Plasmodium berghei	40S ribosomal protein S7 OX=5823	tr|Q4YRN2|Q4YRN2_PLABA;tr|A0A113SVC1|A0A113SVC1_PLABE;tr|A0A077XJL6|A0A077XJL6_PLABA	Q4YRN2	Q4YRN2_PLABA
						23.0913	24.4518	+	biosynthetic process;cellular biosynthetic process;cellular macromolecule biosynthetic process;cellular macromolecule metabolic process;cellular metabolic process;cellular process;cellular protein metabolic process;macromolecule biosynthetic process;macromolecule metabolic process;metabolic process;primary metabolic process;protein metabolic process;translation	structural constituent of ribosome;structural molecule activity	cell part;cytoplasmic part;intracellular non-membrane-bounded organelle;intracellular organelle;intracellular part;macromolecular complex;non-membrane-bounded organelle;organelle;ribonucleoprotein complex;ribosome	Acetylation;Completeproteome;Isopeptidebond;Methylation;Phosphoprotein;Referenceproteome;Repeat;Ribonucleoprotein;Ribosomalprotein;Ublconjugation	Ribosome		Rpl29	Mus musculus	60S ribosomal protein L29 OX=10090	sp|P47915|RL29_MOUSE	P47915	RL29_MOUSE
						22.679	24.1774	+	establishment of localization;ion transport;transport	actin binding;actin filament binding;binding;cation binding;cytoskeletal protein binding;ion binding;ion transmembrane transporter activity;metal ion binding;protein binding;substrate-specific transmembrane transporter activity;substrate-specific transporter activity;transition metal ion binding;transmembrane transporter activity;transporter activity;zinc ion binding	adherens junction;anchoring junction;cell cortex part;cell junction;cell part;cell-substrate adherens junction;cell-substrate junction;cortical actin cytoskeleton;cortical cytoskeleton;cytoplasm;cytoplasmic part;cytoskeletal part;cytoskeleton;focal adhesion;intracellular non-membrane-bounded organelle;intracellular organelle;intracellular organelle part;intracellular part;non-membrane-bounded org…	Acetylation;Actin-binding;Completeproteome;Cytoplasm;Cytoskeleton;Iontransport;LIMdomain;Metal-binding;Phosphoprotein;Referenceproteome;Repeat;SH3domain;Transport;Zinc			Lasp1	Mus musculus	LIM and SH3 domain protein 1 OX=10090	sp|Q61792|LASP1_MOUSE	Q61792	LASP1_MOUSE
						22.147	21.2316	+	activation of immune response;activation of innate immune response;apoptosis;biological regulation;cell death;cellular process;cellular response to stimulus;death;defense response;defense response to bacterium;immune response-activating signal transduction;immune response-regulating signaling pathway;immune system process;innate immune response-activating signal transduction;multi-organism proces…	binding;calcium ion binding;cation binding;ion binding;metal ion binding	cell junction;cell part;cytoplasmic part;cytoskeleton;intracellular non-membrane-bounded organelle;intracellular organelle;intracellular part;membrane;microtubule cytoskeleton;non-membrane-bounded organelle;organelle;perinuclear region of cytoplasm;plasma membrane	Apoptosis;Completeproteome;Cytoplasm;Referenceproteome;Repeat			S100a14	Mus musculus	Protein S100-A14 OX=10090	sp|Q9D2Q8|S10AE_MOUSE	Q9D2Q8	S10AE_MOUSE
						21.9871	24.6416	+	actin cytoskeleton organization;actin filament-based process;actomyosin structure organization;anatomical structure development;biological regulation;cellular component organization;cellular component organization at cellular level;cellular component organization or biogenesis;cellular component organization or biogenesis at cellular level;cellular process;cellular response to abiotic stimulus;ce…		actin filament bundle;actomyosin;cell part;cytoskeletal part;intracellular organelle part;intracellular part;organelle part;stress fiber	Acetylation;Actin-binding;Calmodulin-binding;Completeproteome;Referenceproteome;Repeat			Cnn2	Mus musculus	Calponin-2 OX=10090	sp|Q08093|CNN2_MOUSE;sp|Q9DAW9|CNN3_MOUSE	Q08093	CNN2_MOUSE
						21.8331	22.3797	+							PB001131.01.0	Plasmodium berghei	Tryptophan/threonine-rich antigen, putative OX=5823	tr|Q4YC68|Q4YC68_PLABA;tr|A0A0Y9V1S6|A0A0Y9V1S6_PLABE;tr|A0A077X862|A0A077X862_PLABA;tr|Q4YCY2|Q4YCY2_PLABA	Q4YC68	Q4YC68_PLABA
						21.8141	22.9066	+	actin cytoskeleton organization;actin filament-based process;biological adhesion;biological regulation;cell adhesion;cell junction assembly;cell junction organization;cell-substrate junction assembly;cellular component assembly;cellular component assembly at cellular level;cellular component organization;cellular component organization at cellular level;cellular component organization or biogenes…	binding;protein binding;structural constituent of cytoskeleton;structural molecule activity	actin cytoskeleton;adherens junction;anchoring junction;cell junction;cell part;cell projection;cell projection membrane;cell projection part;cell surface;cell-substrate adherens junction;cell-substrate junction;centrosome;cytoplasm;cytoplasmic part;cytoskeletal part;cytoskeleton;extracellular membrane-bounded organelle;extracellular organelle;extracellular region part;extracellular vesicular exo…	3D-structure;Acetylation;Celljunction;Cellmembrane;Cellprojection;Completeproteome;Cytoplasm;Cytoskeleton;Membrane;Phosphoprotein;Referenceproteome	Focal adhesion		Tln1	Mus musculus	Talin-1 OX=10090	sp|P26039|TLN1_MOUSE	P26039	TLN1_MOUSE
						21.6417	23.1901	+	biological regulation;catabolic process;cellular catabolic process;cellular macromolecule catabolic process;cellular macromolecule metabolic process;cellular metabolic process;cellular process;cellular protein metabolic process;defense response;defense response to bacterium;defense response to virus;immune effector process;immune system process;ISG15-protein conjugation;macromolecule catabolic pr…	binding;protein binding;protein tag	cell part;cytoplasm;extracellular region;intracellular part	Antiviraldefense;Completeproteome;Cytoplasm;Directproteinsequencing;Disulfidebond;Isopeptidebond;Referenceproteome;Repeat;Secreted;S-nitrosylation;Ublconjugationpathway	RIG-I-like receptor signaling pathway		Isg15	Mus musculus	Ubiquitin-like protein ISG15 OX=10090	sp|Q64339|ISG15_MOUSE	Q64339	ISG15_MOUSE
						21.4892	22.2527	+	catabolic process;cellular catabolic process;cellular macromolecule catabolic process;cellular macromolecule metabolic process;cellular metabolic process;cellular process;macromolecule catabolic process;macromolecule metabolic process;metabolic process;modification-dependent macromolecule catabolic process;modification-dependent protein catabolic process;primary metabolic process;proteasomal prot…	catalytic activity;endopeptidase activity;hydrolase activity;peptidase activity;peptidase activity, acting on L-amino acid peptides;threonine-type endopeptidase activity;threonine-type peptidase activity	cell part;cytoplasmic part;cytosol;intracellular membrane-bounded organelle;intracellular organelle;intracellular part;macromolecular complex;membrane-bounded organelle;nucleus;organelle;proteasome core complex;protein complex	3D-structure;Completeproteome;Cytoplasm;Directproteinsequencing;Hydrolase;Nucleus;Protease;Proteasome;Referenceproteome;Threonineprotease;Zymogen	Proteasome		Psmb5	Mus musculus	Proteasome subunit beta type-5 OX=10090	sp|O55234|PSB5_MOUSE	O55234	PSB5_MOUSE
						21.0236	22.385	+	ATP biosynthetic process;ATP metabolic process;ATP synthesis coupled proton transport;biosynthetic process;cation transport;cellular biosynthetic process;cellular metabolic process;cellular nitrogen compound biosynthetic process;cellular nitrogen compound metabolic process;cellular process;energy coupled proton transport, down electrochemical gradient;establishment of localization;heterocycle bio…	active transmembrane transporter activity;ATPase activity;ATPase activity, coupled;ATPase activity, coupled to movement of substances;ATPase activity, coupled to transmembrane movement of ions;ATPase activity, coupled to transmembrane movement of substances;catalytic activity;cation transmembrane transporter activity;cation-transporting ATPase activity;hydrogen ion transmembrane transporter activ…	cell part;cytoplasmic part;intracellular membrane-bounded organelle;intracellular organelle;intracellular organelle part;intracellular part;macromolecular complex;membrane;membrane part;membrane-bounded organelle;mitochondrial inner membrane;mitochondrial membrane;mitochondrial membrane part;mitochondrial part;mitochondrial proton-transporting ATP synthase complex;mitochondrion;organelle;organell…	Acetylation;ATPsynthesis;CF(1);Completeproteome;Directproteinsequencing;Hydrogeniontransport;Iontransport;Membrane;Mitochondrion;Mitochondrioninnermembrane;Referenceproteome;Transitpeptide;Transport	Alzheimer's disease;Huntington's disease;Oxidative phosphorylation;Parkinson's disease		Atp5f1c	Mus musculus	ATP synthase subunit gamma, mitochondrial OX=10090	sp|Q91VR2|ATPG_MOUSE	Q91VR2	ATPG_MOUSE
						20.967	23.4488	+	cellular process;establishment of localization;transmembrane transport;transport	active transmembrane transporter activity;adenyl nucleotide binding;adenyl ribonucleotide binding;ATP binding;ATPase activity;ATPase activity, coupled;ATPase activity, coupled to movement of substances;ATPase activity, coupled to transmembrane movement of substances;binding;catalytic activity;hydrolase activity;hydrolase activity, acting on acid anhydrides;hydrolase activity, acting on acid anhyd…	cell part;cytoplasmic part;integral to membrane;integral to mitochondrial membrane;integral to organelle membrane;intracellular membrane-bounded organelle;intracellular organelle;intracellular organelle part;intracellular part;intrinsic to membrane;intrinsic to organelle membrane;membrane;membrane part;membrane-bounded organelle;mitochondrial inner membrane;mitochondrial membrane;mitochondrial me…	Acetylation;ATP-binding;Completeproteome;Membrane;Mitochondrion;Mitochondrioninnermembrane;Nucleotide-binding;Referenceproteome;Transitpeptide;Transmembrane;Transmembranehelix;Transport	ABC transporters		Abcb10	Mus musculus	ATP-binding cassette sub-family B member 10, mitochondrial OX=10090	sp|Q9JI39|ABCBA_MOUSE	Q9JI39	ABCBA_MOUSE
					22.2399		24.2774	+							PBK173_000169600	Plasmodium berghei	Uncharacterized protein OX=5821	tr|A0A0Y9W7S9|A0A0Y9W7S9_PLABE;tr|A0A077XA23|A0A077XA23_PLABA;tr|Q4YXT7|Q4YXT7_PLABA	A0A0Y9W7S9	A0A0Y9W7S9_PLABE
					22.1128	22.9424		+							PBNK65E_000100600	Plasmodium berghei	Ubiquitin-2 like Rad60 SUMO-like/Ubiquitin family/Ubiquitin-like domain containing protein, putative OX=5821	tr|A0A1C6Y8V4|A0A1C6Y8V4_PLABE;tr|A0A0Y9Y2X6|A0A0Y9Y2X6_PLABE;tr|A0A077XIB2|A0A077XIB2_PLABA;tr|A0A113R6Z7|A0A113R6Z7_PLABE;tr|A0A077X7J2|A0A077X7J2_PLABA	A0A1C6Y8V4	A0A1C6Y8V4_PLABE
						23.0355			aging;biological regulation;cell aging;cell cycle process;cell growth;cell volume homeostasis;cellular component assembly;cellular component biogenesis;cellular component biogenesis at cellular level;cellular component organization;cellular component organization at cellular level;cellular component organization or biogenesis;cellular component organization or biogenesis at cellular level;cellula…	binding;DNA binding;enzyme inhibitor activity;enzyme regulator activity;kinase inhibitor activity;kinase regulator activity;NF-kappaB binding;nucleic acid binding;protein binding;protein kinase inhibitor activity;protein kinase regulator activity;ribonucleoprotein binding;ribosomal large subunit binding;ribosomal small subunit binding;RNA binding;rRNA binding;transcription factor binding;unfolded…	cell part;centrosome;cytoplasm;cytoplasmic part;cytoskeletal part;cytosol;granular component;intracellular membrane-bounded organelle;intracellular non-membrane-bounded organelle;intracellular organelle;intracellular organelle part;intracellular part;large ribosomal subunit;macromolecular complex;membrane-bounded organelle;microtubule organizing center;non-membrane-bounded organelle;nuclear body;…	3D-structure;Acetylation;ADP-ribosylation;Chaperone;Completeproteome;Cytoplasm;Cytoskeleton;Directproteinsequencing;Disulfidebond;DNA-binding;Isopeptidebond;Nucleus;Phosphoprotein;Referenceproteome;RNA-binding;Ublconjugation			Npm1	Mus musculus	Nucleophosmin OX=10090	sp|Q61937|NPM_MOUSE	Q61937	NPM_MOUSE
					22.9038				adenohypophysis development;anatomical structure development;anatomical structure morphogenesis;aorta morphogenesis;artery morphogenesis;ascending aorta morphogenesis;auditory receptor cell differentiation;auditory receptor cell fate determination;biological adhesion;biological regulation;biosynthetic process;blood vessel development;blood vessel morphogenesis;cardiac neural crest cell developmen…	binding;DNA binding;identical protein binding;N-box binding;nucleic acid binding;nucleic acid binding transcription factor activity;protein binding;protein dimerization activity;protein homodimerization activity;regulatory region DNA binding;regulatory region nucleic acid binding;RNA polymerase II core promoter proximal region sequence-specific DNA binding transcription factor activity;RNA polyme…	cell part;cytoplasm;intracellular;intracellular membrane-bounded organelle;intracellular organelle;intracellular organelle part;intracellular part;membrane-bounded organelle;nuclear part;nucleoplasm;nucleus;organelle;organelle part	Completeproteome;DNA-binding;Nucleus;Referenceproteome;Repressor;Transcription;Transcriptionregulation	Maturity onset diabetes of the young;Notch signaling pathway		Hes1	Mus musculus	Transcription factor HES-1 OX=10090	sp|P35428|HES1_MOUSE	P35428	HES1_MOUSE
			24.4156	23.5506		24.4826	23.5843		amine catabolic process;amine metabolic process;anatomical structure morphogenesis;biological regulation;biosynthetic process;body fluid secretion;carbamoyl phosphate biosynthetic process;carbamoyl phosphate metabolic process;carboxylic acid catabolic process;carboxylic acid metabolic process;catabolic process;cellular amine metabolic process;cellular amino acid catabolic process;cellular amino a…	adenyl nucleotide binding;adenyl ribonucleotide binding;amine binding;amino acid binding;aspartate carbamoyltransferase activity;ATP binding;binding;carbamoyl-phosphate synthase (glutamine-hydrolyzing) activity;carbon-nitrogen ligase activity, with glutamine as amido-N-donor;carboxyl- or carbamoyltransferase activity;carboxylic acid binding;catalytic activity;cation binding;dihydroorotase activit…	axon part;cell body;cell part;cell projection part;cytoplasmic part;cytosol;intracellular organelle part;intracellular part;macromolecular complex;neuronal cell body;nuclear matrix;nuclear part;organelle part;protein complex;synapse part;terminal button	Acetylation;Allostericenzyme;Alternativesplicing;ATP-binding;Completeproteome;Cytoplasm;Hydrolase;Ligase;Metal-binding;Multifunctionalenzyme;Nucleotide-binding;Nucleus;Phosphoprotein;Pyrimidinebiosynthesis;Referenceproteome;Repeat;Transferase;Zinc	Alanine, aspartate and glutamate metabolism;Pyrimidine metabolism		Cad	Mus musculus	CAD protein OX=10090	sp|B2RQC6|PYR1_MOUSE	B2RQC6	PYR1_MOUSE
		24.6908	25.6614	26.3779		22.7494	23.6909		biological regulation;blood coagulation;cell activation;cellular component assembly;cellular component assembly at cellular level;cellular component organization;cellular component organization at cellular level;cellular component organization or biogenesis;cellular component organization or biogenesis at cellular level;cellular macromolecular complex assembly;cellular macromolecular complex subu…		cell cortex;cell part;cytoplasmic membrane-bounded vesicle;cytoplasmic part;cytoplasmic vesicle;external side of plasma membrane;extracellular region part;fibrinogen complex;intracellular membrane-bounded organelle;intracellular organelle;intracellular part;macromolecular complex;membrane part;membrane-bounded organelle;membrane-bounded vesicle;organelle;plasma membrane part;platelet alpha granul…	Completeproteome;Disulfidebond;Referenceproteome	Complement and coagulation cascades		Fga	Mus musculus	Fibrinogen alpha chain OX=10090	sp|E9PV24|FIBA_MOUSE	E9PV24	FIBA_MOUSE
		30.7921	31.6733	27.921	32.1925	29.8328	29.7467		adherens junction organization;anatomical structure development;anatomical structure morphogenesis;biological adhesion;cardiac muscle tissue morphogenesis;cell adhesion;cell differentiation;cell junction organization;cell-cell adhesion;cell-cell junction organization;cellular component organization;cellular component organization at cellular level;cellular component organization or biogenesis;cel…	binding;protein binding;structural molecule activity	adherens junction;anchoring junction;basolateral plasma membrane;cell junction;cell part;cell-cell adherens junction;cell-cell contact zone;cell-cell junction;cornified envelope;cytoplasmic part;cytoskeleton;desmosome;fascia adherens;intercalated disc;intracellular membrane-bounded organelle;intracellular non-membrane-bounded organelle;intracellular organelle;intracellular part;membrane;membrane …	Cardiomyopathy;Celljunction;Coiledcoil;Completeproteome;Cytoplasm;Cytoskeleton;Lipoprotein;Phosphoprotein;Referenceproteome;Repeat	Arrhythmogenic right ventricular cardiomyopathy (ARVC)		Dsp	Mus musculus	Desmoplakin OX=10090	sp|E9Q557|DESP_MOUSE	E9Q557	DESP_MOUSE
		23.62	23.7149		23.7862	23.5098	23.3231		biological regulation;positive regulation of biological process;positive regulation of cell proliferation;positive regulation of cellular process;regulation of biological process;regulation of cell proliferation;regulation of cellular process		cell part;cytoplasm;intracellular part	Completeproteome;Cytoplasm;Referenceproteome			Nccrp1	Mus musculus	F-box only protein 50 OX=10090	sp|G3X9C2|FBX50_MOUSE	G3X9C2	FBX50_MOUSE
		23.0715		25.0395		23.6448	23.5347		4-hydroxyproline metabolic process;amine metabolic process;anatomical structure development;biological regulation;carboxylic acid metabolic process;cell redox homeostasis;cellular amine metabolic process;cellular amino acid metabolic process;cellular component organization;cellular component organization at cellular level;cellular component organization or biogenesis;cellular component organizati…	antioxidant activity;binding;catalytic activity;identical protein binding;oxidoreductase activity;oxidoreductase activity, acting on paired donors, with incorporation or reduction of molecular oxygen;oxidoreductase activity, acting on peroxide as acceptor;peroxidase activity;peroxiredoxin activity;protein binding;protein dimerization activity;protein homodimerization activity	cell part;cytoplasm;cytoplasmic part;cytosol;endoplasmic reticulum;extracellular region part;extracellular space;intracellular membrane-bounded organelle;intracellular organelle;intracellular part;membrane-bounded organelle;mitochondrion;organelle	3D-structure;Antioxidant;Completeproteome;Cytoplasm;Directproteinsequencing;Disulfidebond;Oxidoreductase;Peroxidase;Redox-activecenter;Referenceproteome;Secreted;Signal			Prdx4	Mus musculus	Peroxiredoxin-4 OX=10090	sp|O08807|PRDX4_MOUSE	O08807	PRDX4_MOUSE
		26.148	27.4351	28.3805	24.9771	26.8583	26.7405		amine biosynthetic process;amine metabolic process;apoptotic mitochondrial changes;biological regulation;biosynthetic process;carboxylic acid biosynthetic process;carboxylic acid metabolic process;cellular amine metabolic process;cellular amino acid biosynthetic process;cellular amino acid metabolic process;cellular biosynthetic process;cellular component organization;cellular component organizat…	acid-amino acid ligase activity;binding;catalytic activity;enzyme binding;glutamate-cysteine ligase activity;glutamate-cysteine ligase catalytic subunit binding;ligase activity;ligase activity, forming carbon-nitrogen bonds;protein binding;protein dimerization activity;protein heterodimerization activity	cell part;cytoplasmic part;glutamate-cysteine ligase complex;intracellular part;macromolecular complex;protein complex	Acetylation;Completeproteome;Glutathionebiosynthesis;Referenceproteome	Glutathione metabolism		Gclm	Mus musculus	Glutamate--cysteine ligase regulatory subunit OX=10090	sp|O09172|GSH0_MOUSE	O09172	GSH0_MOUSE
			23.5437		22.8919	23.6247			anatomical structure development;anatomical structure morphogenesis;biological regulation;biosynthetic process;branching involved in mammary gland duct morphogenesis;branching morphogenesis of a tube;cellular biosynthetic process;cellular macromolecule biosynthetic process;cellular macromolecule metabolic process;cellular metabolic process;cellular nitrogen compound metabolic process;cellular pro…	binding;protein binding	cell part;cytoplasmic part;intracellular membrane-bounded organelle;intracellular organelle;intracellular organelle part;intracellular part;macromolecular complex;membrane;membrane-bounded organelle;mitochondrial inner membrane;mitochondrial membrane;mitochondrial part;mitochondrion;nuclear matrix;nuclear part;nucleus;organelle;organelle inner membrane;organelle membrane;organelle part;protein co…	Acetylation;Coiledcoil;Completeproteome;Cytoplasm;Directproteinsequencing;Membrane;Mitochondrion;Mitochondrioninnermembrane;Nucleus;Phosphoprotein;Receptor;Referenceproteome;Repressor;Transcription;Transcriptionregulation			Phb2	Mus musculus	Prohibitin-2 OX=10090	sp|O35129|PHB2_MOUSE	O35129	PHB2_MOUSE
			24.6585	27.0766		23.8949	22.4451		activation of caspase activity;adult behavior;adult locomotory behavior;aging;alcohol biosynthetic process;alcohol metabolic process;amine biosynthetic process;amine metabolic process;ATP synthesis coupled electron transport;behavior;behavioral response to cocaine;benzene-containing compound metabolic process;biological regulation;biosynthetic process;carboxylic acid metabolic process;catecholami…	arachidonic acid binding;binding;calcium ion binding;carboxylic acid binding;caspase inhibitor activity;caspase regulator activity;catalytic activity;cation binding;copper ion binding;cysteine-type endopeptidase inhibitor activity;endopeptidase inhibitor activity;endopeptidase regulator activity;enzyme inhibitor activity;enzyme regulator activity;fatty acid binding;ferrous iron binding;histone bi…	actin cytoskeleton;axon part;cell cortex;cell part;cell projection part;clathrin-coated vesicle;coated vesicle;cytoplasm;cytoplasmic membrane-bounded vesicle;cytoplasmic part;cytoplasmic vesicle;cytoplasmic vesicle membrane;cytoplasmic vesicle part;cytoskeleton;cytosol;endoplasmic reticulum;extracellular matrix part;extracellular region part;fibril;Golgi apparatus;growth cone;inclusion body;intra…	Acetylation;Alternativesplicing;Completeproteome;Copper;Cytoplasm;Directproteinsequencing;Metal-binding;Phosphoprotein;Referenceproteome;Repeat;Ublconjugation	Alzheimer's disease;Parkinson's disease		Snca	Mus musculus	Alpha-synuclein OX=10090	sp|O55042|SYUA_MOUSE	O55042	SYUA_MOUSE
			25.0976	22.9758	22.5905	24.0914	25.2602		biosynthetic process;cellular biosynthetic process;cellular component biogenesis;cellular component biogenesis at cellular level;cellular component organization or biogenesis;cellular component organization or biogenesis at cellular level;cellular macromolecule biosynthetic process;cellular macromolecule metabolic process;cellular metabolic process;cellular nitrogen compound metabolic process;cel…	structural constituent of ribosome;structural molecule activity	cell part;cytoplasmic part;cytosolic large ribosomal subunit;intracellular membrane-bounded organelle;intracellular organelle;intracellular organelle part;intracellular part;large ribosomal subunit;macromolecular complex;membrane-bounded organelle;mitochondrion;organelle;organelle part;ribonucleoprotein complex	Acetylation;Completeproteome;Referenceproteome;Ribonucleoprotein;Ribosomalprotein	Ribosome		Rpl35a	Mus musculus	60S ribosomal protein L35a OX=10090	sp|O55142|RL35A_MOUSE	O55142	RL35A_MOUSE
			26.1676	25.9933	23.3086	25.3539	25.4882			binding;nucleic acid binding;protein binding;RNA binding;translation elongation factor activity;translation factor activity, nucleic acid binding	cell part;cytoplasmic part;eukaryotic translation elongation factor 1 complex;intracellular part;macromolecular complex;protein complex	Acetylation;Completeproteome;Directproteinsequencing;Elongationfactor;Phosphoprotein;Proteinbiosynthesis;Referenceproteome			Eef1b	Mus musculus	Elongation factor 1-beta OX=10090	sp|O70251|EF1B_MOUSE	O70251	EF1B_MOUSE
		30.5428	31.3982	31.7984	29.1156	30.6522	30.4276		cellular component organization;cellular component organization at cellular level;cellular component organization or biogenesis;cellular component organization or biogenesis at cellular level;cellular process;chromatin organization;chromosome organization;developmental process;gamete generation;male gamete generation;multicellular organismal development;multicellular organismal process;multicellu…	antioxidant activity;catalytic activity;glutathione peroxidase activity;oxidoreductase activity;oxidoreductase activity, acting on paired donors, with incorporation or reduction of molecular oxygen;oxidoreductase activity, acting on peroxide as acceptor;peroxidase activity;phospholipid-hydroperoxide glutathione peroxidase activity	cell part;cytoplasmic part;cytosol;envelope;intracellular membrane-bounded organelle;intracellular organelle;intracellular organelle part;intracellular part;membrane;membrane-bounded organelle;mitochondrial inner membrane;mitochondrial membrane;mitochondrial part;mitochondrion;nuclear envelope;nuclear part;nucleus;organelle;organelle envelope;organelle inner membrane;organelle membrane;organelle …	Alternativeinitiation;Alternativesplicing;Completeproteome;Cytoplasm;Developmentalprotein;Mitochondrion;Oxidoreductase;Peroxidase;Referenceproteome;Selenocysteine;Transitpeptide	Glutathione metabolism		Gpx4	Mus musculus	Phospholipid hydroperoxide glutathione peroxidase OX=10090	sp|O70325|GPX4_MOUSE	O70325	GPX4_MOUSE
			23.2403	23.8949	22.1304	22.5157	23.3291		catabolic process;cellular catabolic process;cellular macromolecule catabolic process;cellular macromolecule metabolic process;cellular metabolic process;cellular process;macromolecule catabolic process;macromolecule metabolic process;metabolic process;modification-dependent macromolecule catabolic process;modification-dependent protein catabolic process;primary metabolic process;protein metaboli…	binding;catalytic activity;endopeptidase activity;hydrolase activity;peptidase activity;peptidase activity, acting on L-amino acid peptides;protein binding;threonine-type endopeptidase activity;threonine-type peptidase activity	cell part;cytoplasmic part;cytosol;intracellular membrane-bounded organelle;intracellular organelle;intracellular part;macromolecular complex;membrane-bounded organelle;nucleus;organelle;proteasome core complex;proteasome core complex, alpha-subunit complex;protein complex	3D-structure;Acetylation;Completeproteome;Cytoplasm;Directproteinsequencing;Hydrolase;Nucleus;Phosphoprotein;Protease;Proteasome;Referenceproteome;Threonineprotease	Proteasome		Psma3	Mus musculus	Proteasome subunit alpha type-3 OX=10090	sp|O70435|PSA3_MOUSE	O70435	PSA3_MOUSE
			21.7437	21.7836					anatomical structure development;blastocyst development;catabolic process;developmental process;macromolecule catabolic process;macromolecule metabolic process;metabolic process;primary metabolic process;protein catabolic process;protein metabolic process	adenyl nucleotide binding;adenyl ribonucleotide binding;ATP binding;binding;catalytic activity;hydrolase activity;hydrolase activity, acting on acid anhydrides;hydrolase activity, acting on acid anhydrides, in phosphorus-containing anhydrides;nucleoside-triphosphatase activity;nucleotide binding;purine nucleotide binding;purine ribonucleoside triphosphate binding;purine ribonucleotide binding;pyr…	cell part;cytoplasmic mRNA processing body;cytoplasmic part;intracellular membrane-bounded organelle;intracellular non-membrane-bounded organelle;intracellular organelle;intracellular part;macromolecular complex;membrane-bounded organelle;non-membrane-bounded organelle;nucleus;organelle;perinuclear region of cytoplasm;proteasome accessory complex;protein complex;ribonucleoprotein complex;RNA gran…	ATP-binding;Completeproteome;Cytoplasm;Nucleotide-binding;Nucleus;Phosphoprotein;Proteasome;Referenceproteome	Proteasome		Psmc3	Mus musculus	26S proteasome regulatory subunit 6A OX=10090	sp|O88685|PRS6A_MOUSE	O88685	PRS6A_MOUSE
		25.8369		21.9583		20.4464	21.743		biological adhesion;cell adhesion;cell-cell adhesion;cellular process	binding;calcium ion binding;carbohydrate binding;cation binding;ion binding;metal ion binding	cell part;cell surface;cytoplasmic membrane-bounded vesicle;cytoplasmic part;cytoplasmic vesicle;integral to membrane;intracellular membrane-bounded organelle;intracellular organelle;intracellular part;intrinsic to membrane;membrane;membrane part;membrane-bounded organelle;membrane-bounded vesicle;organelle;plasma membrane;vesicle	Celladhesion;Completeproteome;Disulfidebond;EGF-likedomain;Glycoprotein;Lectin;Membrane;Phosphoprotein;Receptor;Referenceproteome;Repeat;Signal;Transmembrane;Transmembranehelix			Cd93	Mus musculus	Complement component C1q receptor OX=10090	sp|O89103|C1QR1_MOUSE	O89103	C1QR1_MOUSE
		26.9357	28.291	30.2109	26.9973	28.1478	26.3705		anatomical structure development;anatomical structure morphogenesis;biological regulation;carbon dioxide transport;cation homeostasis;cellular cation homeostasis;cellular chemical homeostasis;cellular homeostasis;cellular ion homeostasis;cellular metabolic process;cellular monovalent inorganic cation homeostasis;cellular process;chemical homeostasis;developmental process;establishment of localiza…	binding;carbonate dehydratase activity;carbon-oxygen lyase activity;catalytic activity;cation binding;hydro-lyase activity;ion binding;lyase activity;metal ion binding;transition metal ion binding;zinc ion binding	apical part of cell;axon;basolateral plasma membrane;cell part;cell projection;cytoplasm;cytoplasmic part;cytosol;extracellular region part;extracellular space;intracellular part;membrane;membrane part;microvillus;myelin sheath;neuron projection;plasma membrane;plasma membrane part	Acetylation;Cellmembrane;Completeproteome;Cytoplasm;Directproteinsequencing;Lyase;Membrane;Metal-binding;Referenceproteome;Zinc	Nitrogen metabolism		Ca2	Mus musculus	Carbonic anhydrase 2 OX=10090	sp|P00920|CAH2_MOUSE	P00920	CAH2_MOUSE
		25.8732	25.0102	25.3986	25.2355	25.2918	25.2798		activation of immune response;biological regulation;carboxylic acid metabolic process;cellular ketone metabolic process;cellular lipid metabolic process;cellular metabolic process;cellular process;complement activation;complement activation, alternative pathway;complement activation, classical pathway;defense response;fatty acid metabolic process;humoral immune response;immune effector process;im…	binding;C5a anaphylatoxin chemotactic receptor binding;C5L2 anaphylatoxin chemotactic receptor binding;endopeptidase inhibitor activity;endopeptidase regulator activity;enzyme inhibitor activity;enzyme regulator activity;G-protein-coupled receptor binding;peptidase inhibitor activity;peptidase regulator activity;protein binding;receptor binding	extracellular membrane-bounded organelle;extracellular organelle;extracellular region part;extracellular space;extracellular vesicular exosome;membrane-bounded organelle;membrane-bounded vesicle;organelle;vesicle	Alternativeinitiation;Cleavageonpairofbasicresidues;Complementalternatepathway;Complementpathway;Completeproteome;Directproteinsequencing;Disulfidebond;Fattyacidmetabolism;Glycoprotein;Immunity;Inflammatoryresponse;Innateimmunity;Lipidmetabolism;Phosphoprotein;Referenceproteome;Secreted;Signal;Thioesterbond	Chagas disease (American trypanosomiasis);Complement and coagulation cascades;ko05152;Leishmaniasis;Phagosome;Staphylococcus aureus infection;Systemic lupus erythematosus		C3	Mus musculus	Complement C3 OX=10090	sp|P01027|CO3_MOUSE	P01027	CO3_MOUSE
		22.6788	22.545	22.0672	22.125	22.2741	22.7535		activation of immune response;biological regulation;complement activation;complement activation, classical pathway;defense response;humoral immune response;immune effector process;immune response;immune system process;inflammatory response;innate immune response;macromolecule metabolic process;metabolic process;positive regulation of biological process;positive regulation of immune response;posit…	endopeptidase inhibitor activity;endopeptidase regulator activity;enzyme inhibitor activity;enzyme regulator activity;peptidase inhibitor activity;peptidase regulator activity	extracellular region part;extracellular space	Cleavageonpairofbasicresidues;Complementpathway;Completeproteome;Disulfidebond;Glycoprotein;Immunity;Inflammatoryresponse;Innateimmunity;Referenceproteome;Secreted;Signal;Sulfation;Thioesterbond	Complement and coagulation cascades;Staphylococcus aureus infection;Systemic lupus erythematosus		C4b	Mus musculus	Complement C4-B OX=10090	sp|P01029|CO4B_MOUSE	P01029	CO4B_MOUSE
		32.3481	34.8877	35.8787	33.6512	34.3058	32.9764		response to chemical stimulus;response to organic substance;response to stilbenoid;response to stimulus	binding;cation binding;heme binding;ion binding;iron ion binding;metal ion binding;oxygen binding;oxygen transporter activity;substrate-specific transporter activity;tetrapyrrole binding;transition metal ion binding;transporter activity	cell part;cytoplasmic part;cytosolic part;hemoglobin complex;intracellular part;macromolecular complex;protein complex	3D-structure;Acetylation;Completeproteome;Directproteinsequencing;Heme;Iron;Metal-binding;Oxygentransport;Polymorphism;Referenceproteome;Transport			Hba	Mus musculus	Hemoglobin subunit alpha OX=10090	sp|P01942|HBA_MOUSE	P01942	HBA_MOUSE
		34.0477	35.6367	36.9711	34.2452	35.2258	34.494			binding;cation binding;heme binding;ion binding;iron ion binding;metal ion binding;oxygen binding;oxygen transporter activity;substrate-specific transporter activity;tetrapyrrole binding;transition metal ion binding;transporter activity	cell part;cytoplasmic part;cytosolic part;hemoglobin complex;intracellular part;macromolecular complex;protein complex	3D-structure;Completeproteome;Directproteinsequencing;Heme;Iron;Metal-binding;Oxygentransport;Phosphoprotein;Polymorphism;Referenceproteome;Transport	African trypanosomiasis;Malaria		Hbb-b1	Mus musculus	Hemoglobin subunit beta-1 OX=10090	sp|P02088|HBB1_MOUSE	P02088	HBB1_MOUSE
		32.5074	33.578	35.3727	31.4899	32.758	32.001		anatomical structure development;biological regulation;cell development;cellular developmental process;cellular process;developmental process;erythrocyte development;positive regulation of biological process;positive regulation of cell differentiation;positive regulation of cellular process;positive regulation of developmental process;positive regulation of myeloid cell differentiation;regulation…	binding;cation binding;heme binding;ion binding;iron ion binding;metal ion binding;oxygen binding;oxygen transporter activity;substrate-specific transporter activity;tetrapyrrole binding;transition metal ion binding;transporter activity	cell part;cytoplasmic part;cytosolic part;hemoglobin complex;intracellular part;macromolecular complex;protein complex	3D-structure;Completeproteome;Heme;Iron;Metal-binding;Oxygentransport;Polymorphism;Referenceproteome;Transport	African trypanosomiasis;Malaria		Hbb-b2	Mus musculus	Hemoglobin subunit beta-2 OX=10090	sp|P02089|HBB2_MOUSE	P02089	HBB2_MOUSE
		26.0032	26.7457	25.4851					anatomical structure development;brain development;cellular component assembly;cellular component assembly at cellular level;cellular component organization;cellular component organization at cellular level;cellular component organization or biogenesis;cellular component organization or biogenesis at cellular level;cellular macromolecular complex assembly;cellular macromolecular complex subunit o…	binding;DNA binding;nucleic acid binding	cell part;chromosomal part;intracellular organelle part;intracellular part;macromolecular complex;nuclear part;nucleoplasm;nucleosome;organelle part;protein-DNA complex	Acetylation;Chromosome;Citrullination;Completeproteome;DNA-binding;Methylation;Nucleosomecore;Nucleus;Phosphoprotein;Referenceproteome;Ublconjugation	Systemic lupus erythematosus		H3f3a	Mus musculus	Histone H3.3 OX=10090	sp|P84244|H33_MOUSE;sp|P84228|H32_MOUSE;sp|P68433|H31_MOUSE;sp|P02301|H3C_MOUSE	P84244	H33_MOUSE
		28.0712	22.7185	25.6031		24.4643	25.1377		adaptive immune response;adaptive immune response based on somatic recombination of immune receptors built from immunoglobulin superfamily domains;aging;amine metabolic process;aminoglycan catabolic process;aminoglycan metabolic process;anatomical structure development;anatomical structure morphogenesis;ATP biosynthetic process;ATP metabolic process;avoidance of defenses of other organism involve…	binding;cytokine receptor binding;protein binding;receptor binding;transforming growth factor beta receptor binding;type II transforming growth factor beta receptor binding	axon;cell body;cell part;cell projection;cell surface;cytoplasm;cytoplasmic membrane-bounded vesicle;cytoplasmic part;cytoplasmic vesicle;extracellular matrix;extracellular region part;extracellular space;intracellular membrane-bounded organelle;intracellular organelle;intracellular part;membrane-bounded organelle;membrane-bounded vesicle;microvillus;neuron projection;neuronal cell body;nucleus;o…	Cleavageonpairofbasicresidues;Completeproteome;Disulfidebond;Extracellularmatrix;Glycoprotein;Growthfactor;Mitogen;Referenceproteome;Secreted;Signal	Amoebiasis;Cell cycle;Chagas disease (American trypanosomiasis);Chronic myeloid leukemia;Colorectal cancer;Cytokine-cytokine receptor interaction;Dilated cardiomyopathy;Endocytosis;Hypertrophic cardiomyopathy (HCM);Intestinal immune network for IgA production;ko05152;Leishmaniasis;Malaria;MAPK signaling pathway;Osteoclast differentiation;Pancreatic cancer;Pathways in cancer;Renal cell carcinoma;R…		Tgfb1	Mus musculus	Transforming growth factor beta-1 OX=10090	sp|P04202|TGFB1_MOUSE	P04202	TGFB1_MOUSE
		27.0298	29.0351	29.3011	27.9068	30.0428	29.5968		anion transport;bicarbonate transport;chloride transport;establishment of localization;inorganic anion transport;ion transport;organic anion transport;transport	active transmembrane transporter activity;anion transmembrane transporter activity;anion:anion antiporter activity;antiporter activity;bicarbonate transmembrane transporter activity;binding;chloride transmembrane transporter activity;inorganic anion exchanger activity;inorganic anion transmembrane transporter activity;ion transmembrane transporter activity;protein binding;secondary active transme…	basolateral plasma membrane;cell cortex part;cell part;contractile fiber part;cortical cytoskeleton;cytoplasmic part;cytoskeleton;integral to membrane;integral to plasma membrane;intracellular non-membrane-bounded organelle;intracellular organelle;intracellular part;intrinsic to membrane;intrinsic to plasma membrane;membrane;membrane part;non-membrane-bounded organelle;organelle;organelle part;pl…	Acetylation;Alternativesplicing;Anionexchange;Cellmembrane;Completeproteome;Directproteinsequencing;Glycoprotein;Iontransport;Lipoprotein;Membrane;Palmitate;Phosphoprotein;Referenceproteome;Transmembrane;Transmembranehelix;Transport	Collecting duct acid secretion		Slc4a1	Mus musculus	Band 3 anion transport protein OX=10090	sp|P04919|B3AT_MOUSE	P04919	B3AT_MOUSE
		24.0035	24.0919	24.4536	23.1872	22.9802	24.0046		alcohol catabolic process;alcohol metabolic process;carbohydrate catabolic process;carbohydrate metabolic process;catabolic process;cellular carbohydrate catabolic process;cellular carbohydrate metabolic process;cellular component assembly;cellular component organization;cellular component organization or biogenesis;cellular metabolic process;cellular process;generation of precursor metabolites a…	aldehyde-lyase activity;binding;carbon-carbon lyase activity;catalytic activity;enzyme binding;fructose-bisphosphate aldolase activity;lyase activity;protease binding;protein binding	cell part;contractile fiber part;cytoplasmic part;intracellular part;M band;macromolecular complex;membrane;organelle part;protein complex;Z disc	Acetylation;Completeproteome;Cytoplasm;Directproteinsequencing;Glycolysis;Lyase;Phosphoprotein;Referenceproteome;Schiffbase	Carbon fixation in photosynthetic organisms;Fructose and mannose metabolism;Glycolysis / Gluconeogenesis;Pentose phosphate pathway		Aldoa	Mus musculus	Fructose-bisphosphate aldolase A OX=10090	sp|P05064|ALDOA_MOUSE	P05064	ALDOA_MOUSE
		25.0731	27.7452	28.6762	24.9798	26.6204	26.2462		cellular component assembly;cellular component assembly at cellular level;cellular component organization;cellular component organization at cellular level;cellular component organization or biogenesis;cellular component organization or biogenesis at cellular level;cellular macromolecular complex assembly;cellular macromolecular complex subunit organization;cellular macromolecule metabolic proces…	binding;catalytic activity;double-stranded RNA binding;GTP binding;GTPase activity;guanyl nucleotide binding;guanyl ribonucleotide binding;hydrolase activity;hydrolase activity, acting on acid anhydrides;hydrolase activity, acting on acid anhydrides, in phosphorus-containing anhydrides;nucleic acid binding;nucleoside-triphosphatase activity;nucleotide binding;protein binding;purine nucleotide bin…	cell part;cytoplasmic microtubule;cytoplasmic part;cytoskeletal part;cytosol;intracellular organelle part;intracellular part;macromolecular complex;microtubule;organelle part;protein complex	Acetylation;Completeproteome;Cytoplasm;Cytoskeleton;Directproteinsequencing;GTP-binding;Isopeptidebond;Methylation;Microtubule;Nitration;Nucleotide-binding;Phosphoprotein;Referenceproteome;Ublconjugation	Gap junction;Pathogenic Escherichia coli infection;Phagosome		Tuba1b	Mus musculus	Tubulin alpha-1B chain OX=10090	sp|P05213|TBA1B_MOUSE;sp|P68369|TBA1A_MOUSE;sp|P68373|TBA1C_MOUSE;sp|P05214|TBA3_MOUSE	P05213	TBA1B_MOUSE
			23.9388	24.4039	23.4085		24.0223		alcohol catabolic process;alcohol metabolic process;biosynthetic process;carbohydrate catabolic process;carbohydrate metabolic process;carboxylic acid biosynthetic process;carboxylic acid metabolic process;catabolic process;cell communication;cellular biosynthetic process;cellular carbohydrate catabolic process;cellular carbohydrate metabolic process;cellular ketone metabolic process;cellular met…	binding;catalytic activity;lactate dehydrogenase activity;L-lactate dehydrogenase activity;oxidoreductase activity;oxidoreductase activity, acting on CH-OH group of donors;oxidoreductase activity, acting on the CH-OH group of donors, NAD or NADP as acceptor;protein binding	cell part;cell projection part;cytoplasmic part;cytosol;flagellar fibrous sheath;flagellum part;intracellular membrane-bounded organelle;intracellular organelle;intracellular organelle part;intracellular part;membrane-bounded organelle;microtubule-based flagellum part;mitochondrion;organelle;organelle part	Acetylation;Completeproteome;Cytoplasm;Directproteinsequencing;NAD;Oxidoreductase;Phosphoprotein;Referenceproteome;Ublconjugation	Cysteine and methionine metabolism;Glycolysis / Gluconeogenesis;Propanoate metabolism;Pyruvate metabolism		Ldha	Mus musculus	L-lactate dehydrogenase A chain OX=10090	sp|P06151|LDHA_MOUSE	P06151	LDHA_MOUSE
		25.8672	27.6599		28.0612	27.3457	27.1694		alcohol metabolic process;amine metabolic process;biological adhesion;biological regulation;catabolic process;cell adhesion;cell-cell adhesion;cellular amine metabolic process;cellular biogenic amine metabolic process;cellular catabolic process;cellular component assembly;cellular component organization;cellular component organization or biogenesis;cellular lipid metabolic process;cellular macrom…	alcohol binding;amine binding;antioxidant activity;binding;cation binding;cholesterol transporter activity;copper ion binding;enzyme activator activity;enzyme regulator activity;ion binding;lipid binding;lipid transporter activity;metal ion binding;phosphatidylcholine binding;phosphatidylcholine-sterol O-acyltransferase activator activity;phospholipid binding;quaternary ammonium group binding;ste…	cell part;cell surface;chylomicron;cytoplasmic part;cytosol;extracellular region;extracellular region part;extracellular space;high-density lipoprotein particle;intracellular part;macromolecular complex;plasma lipoprotein particle;protein-lipid complex;triglyceride-rich lipoprotein particle;very-low-density lipoprotein particle	Chylomicron;Completeproteome;Directproteinsequencing;HDL;Lipidtransport;Polymorphism;Referenceproteome;Repeat;Secreted;Signal;Transport	Fat digestion and absorption;Vitamin digestion and absorption		Apoa4	Mus musculus	Apolipoprotein A-IV OX=10090	sp|P06728|APOA4_MOUSE	P06728	APOA4_MOUSE
		23.2953	23.1374			23.374	23.613		biological regulation;cellular hormone metabolic process;cellular lipid metabolic process;cellular metabolic process;cellular process;diterpenoid metabolic process;establishment of localization;fat-soluble vitamin metabolic process;hormone metabolic process;isoprenoid metabolic process;lipid metabolic process;metabolic process;primary metabolic process;regulation of biological quality;regulation …	binding;hormone binding	extracellular region part;extracellular space;macromolecular complex;protein complex	3D-structure;Completeproteome;Gamma-carboxyglutamicacid;Glycoprotein;Hormone;Referenceproteome;Secreted;Signal;Thyroidhormone;Transport			Ttr	Mus musculus	Transthyretin OX=10090	sp|P07309|TTHY_MOUSE	P07309	TTHY_MOUSE
		25.1535	26.3334	22.9602	25.6222	25.6442	25.1792		anatomical structure formation involved in morphogenesis;angiogenesis;biological regulation;body fluid secretion;cellular component organization;cellular component organization at cellular level;cellular component organization or biogenesis;cellular component organization or biogenesis at cellular level;cellular process;cellular response to acid;cellular response to chemical stimulus;cellular res…	binding;calcium ion binding;calcium-dependent phospholipid binding;cation binding;enzyme inhibitor activity;enzyme regulator activity;ion binding;lipase inhibitor activity;lipid binding;metal ion binding;phosphatidylinositol binding;phosphatidylinositol-4,5-bisphosphate binding;phospholipase inhibitor activity;phospholipid binding;protein binding	basement membrane;cell cortex;cell part;cell projection;cytoplasm;cytoplasmic membrane-bounded vesicle;cytoplasmic part;cytoplasmic vesicle;early endosome;endosome;extracellular matrix part;extracellular membrane-bounded organelle;extracellular organelle;extracellular region part;extracellular vesicular exosome;extrinsic to membrane;extrinsic to plasma membrane;intracellular membrane-bounded orga…	3D-structure;Acetylation;Annexin;Basementmembrane;Calcium;Calcium/phospholipid-binding;Completeproteome;Extracellularmatrix;Phosphoprotein;Referenceproteome;Repeat;Secreted;Ublconjugation			Anxa2	Mus musculus	Annexin A2 OX=10090	sp|P07356|ANXA2_MOUSE	P07356	ANXA2_MOUSE
		28.4354	28.0448	30.1816	27.6706	26.8841	27.0408		behavior;biological regulation;cell communication;cell killing;cellular process;cellular response to external stimulus;cellular response to extracellular stimulus;cellular response to nutrient levels;cellular response to starvation;cellular response to stimulus;cellular response to stress;circadian behavior;circadian rhythm;circadian sleep/wake cycle process;cytolysis by symbiont of host cells;cy…	binding;carboxylic acid binding;cation binding;cofactor binding;DNA binding;drug binding;fatty acid binding;ion binding;lipid binding;metal ion binding;monocarboxylic acid binding;nucleic acid binding;oxygen binding;pyridoxal phosphate binding;toxin binding;transition metal ion binding;vitamin B6 binding;vitamin binding;zinc ion binding	basement membrane;cell part;cytoplasm;extracellular matrix part;extracellular membrane-bounded organelle;extracellular organelle;extracellular region;extracellular region part;extracellular space;extracellular vesicular exosome;intracellular part;macromolecular complex;membrane-bounded organelle;membrane-bounded vesicle;organelle;protein complex;vesicle	Cleavageonpairofbasicresidues;Completeproteome;Copper;Directproteinsequencing;Disulfidebond;Lipid-binding;Metal-binding;Phosphoprotein;Referenceproteome;Repeat;Secreted;Signal;Zinc			Alb	Mus musculus	Serum albumin OX=10090	sp|P07724|ALBU_MOUSE	P07724	ALBU_MOUSE
			24.3093	23.2838		24.6001	25.2699		anatomical structure development;biosynthetic process;cell cycle;cell proliferation;cell proliferation in forebrain;cellular aromatic compound metabolic process;cellular biosynthetic process;cellular component assembly;cellular component organization;cellular component organization or biogenesis;cellular macromolecule biosynthetic process;cellular macromolecule metabolic process;cellular metaboli…	adenyl nucleotide binding;adenyl ribonucleotide binding;ATP binding;binding;catalytic activity;nucleotide binding;oxidoreductase activity;oxidoreductase activity, acting on CH or CH2 groups;oxidoreductase activity, acting on CH or CH2 groups, disulfide as acceptor;protein binding;purine nucleotide binding;purine ribonucleoside triphosphate binding;purine ribonucleotide binding;ribonucleoside-diph…	cell body;cell part;cell projection;cytoplasmic part;envelope;intracellular organelle part;intracellular part;macromolecular complex;neuronal cell body;nuclear envelope;nuclear part;organelle envelope;organelle part;protein complex;ribonucleoside-diphosphate reductase complex	Acetylation;Allostericenzyme;ATP-binding;Completeproteome;Cytoplasm;Disulfidebond;DNAreplication;Nucleotide-binding;Oxidoreductase;Referenceproteome	Glutathione metabolism;Purine metabolism;Pyrimidine metabolism		Rrm1	Mus musculus	Ribonucleoside-diphosphate reductase large subunit OX=10090	sp|P07742|RIR1_MOUSE	P07742	RIR1_MOUSE
			23.3697	24.7258		22.8993			biological regulation;negative regulation of catalytic activity;negative regulation of endopeptidase activity;negative regulation of hydrolase activity;negative regulation of molecular function;negative regulation of peptidase activity;regulation of biological process;regulation of catalytic activity;regulation of endopeptidase activity;regulation of hydrolase activity;regulation of macromolecule…	endopeptidase inhibitor activity;endopeptidase regulator activity;enzyme inhibitor activity;enzyme regulator activity;peptidase inhibitor activity;peptidase regulator activity;serine-type endopeptidase inhibitor activity	extracellular region;extracellular region part;extracellular space	Completeproteome;Glycoprotein;Proteaseinhibitor;Referenceproteome;Secreted;Serineproteaseinhibitor;Signal	Complement and coagulation cascades		Serpina1c	Mus musculus	Alpha-1-antitrypsin 1-3 OX=10090	sp|Q00896|A1AT3_MOUSE;sp|P07758|A1AT1_MOUSE;sp|Q00897|A1AT4_MOUSE	Q00896	A1AT3_MOUSE
		23.6445	24.9298	27.1784	23.0151	25.0688			biological regulation;negative regulation of catalytic activity;negative regulation of endopeptidase activity;negative regulation of hydrolase activity;negative regulation of molecular function;negative regulation of peptidase activity;regulation of biological process;regulation of catalytic activity;regulation of endopeptidase activity;regulation of hydrolase activity;regulation of macromolecule…	binding;endopeptidase inhibitor activity;endopeptidase regulator activity;enzyme inhibitor activity;enzyme regulator activity;peptidase inhibitor activity;peptidase regulator activity;protein binding;serine-type endopeptidase inhibitor activity	extracellular region;extracellular region part;extracellular space	Completeproteome;Directproteinsequencing;Glycoprotein;Proteaseinhibitor;Referenceproteome;Secreted;Serineproteaseinhibitor;Signal			Serpina3k	Mus musculus	Serine protease inhibitor A3K OX=10090	sp|P07759|SPA3K_MOUSE	P07759	SPA3K_MOUSE
			24.7694	24.0315	22.9742	24.4224	24.7929		biological regulation;biosynthetic process;cellular biosynthetic process;cellular component assembly;cellular component assembly at cellular level;cellular component organization;cellular component organization at cellular level;cellular component organization or biogenesis;cellular component organization or biogenesis at cellular level;cellular macromolecular complex assembly;cellular macromolec…	adenyl nucleotide binding;adenyl ribonucleotide binding;ATP binding;ATPase activity;binding;catalytic activity;enzyme regulator activity;hydrolase activity;hydrolase activity, acting on acid anhydrides;hydrolase activity, acting on acid anhydrides, in phosphorus-containing anhydrides;identical protein binding;nitric-oxide synthase regulator activity;nucleoside-triphosphatase activity;nucleotide b…	cell part;cytoplasm;cytoplasmic membrane-bounded vesicle;cytoplasmic part;cytoplasmic vesicle;cytosol;intracellular;intracellular membrane-bounded organelle;intracellular organelle;intracellular part;melanosome;membrane;membrane-bounded organelle;membrane-bounded vesicle;mitochondrion;organelle;pigment granule;plasma membrane;vesicle	Acetylation;ATP-binding;Cellmembrane;Chaperone;Completeproteome;Cytoplasm;Directproteinsequencing;Membrane;Nucleotide-binding;Phosphoprotein;Referenceproteome;S-nitrosylation;Stressresponse;Ublconjugation	Antigen processing and presentation;NOD-like receptor signaling pathway;Pathways in cancer;Plant-pathogen interaction;Progesterone-mediated oocyte maturation;Prostate cancer;Protein processing in endoplasmic reticulum		Hsp90aa1	Mus musculus	Heat shock protein HSP 90-alpha OX=10090	sp|P07901|HS90A_MOUSE	P07901	HS90A_MOUSE
		25.0358	27.1084	24.976	27.5353	30.2047			actin cytoskeleton organization;actin filament capping;actin filament-based process;anatomical structure development;biological regulation;biosynthetic process;cellular biosynthetic process;cellular component organization;cellular component organization at cellular level;cellular component organization or biogenesis;cellular component organization or biogenesis at cellular level;cellular membrane…	binding;calcium ion binding;cation binding;ion binding;metal ion binding;protein binding;protein dimerization activity;protein heterodimerization activity	cell cortex part;cell part;cortical cytoskeleton;cuticular plate;cytoplasmic part;cytoskeletal part;cytoskeleton;intracellular non-membrane-bounded organelle;intracellular organelle;intracellular organelle part;intracellular part;membrane;non-membrane-bounded organelle;organelle;organelle part;spectrin;spectrin-associated cytoskeleton	Actin-binding;Actincapping;Calcium;Cellshape;Completeproteome;Cytoplasm;Cytoskeleton;Metal-binding;Referenceproteome;Repeat;SH3domain			Spta1	Mus musculus	Spectrin alpha chain, erythrocytic 1 OX=10090	sp|P08032|SPTA1_MOUSE	P08032	SPTA1_MOUSE
		23.3811	23.9399				25.532		adaptive immune response;adaptive immune response based on somatic recombination of immune receptors built from immunoglobulin superfamily domains;antigen processing and presentation;antigen processing and presentation of exogenous antigen;antigen processing and presentation of exogenous peptide antigen;antigen processing and presentation of exogenous peptide antigen via MHC class II;antigen proc…	binding;IgG binding;immunoglobulin binding;molecular transducer activity;protein binding;protein complex binding;receptor signaling protein activity;signal transducer activity	cell part;cytoplasm;cytoskeleton;external side of plasma membrane;extracellular region;integral to membrane;integral to plasma membrane;intracellular non-membrane-bounded organelle;intracellular organelle;intracellular part;intrinsic to membrane;intrinsic to plasma membrane;membrane part;non-membrane-bounded organelle;organelle;plasma membrane part	Alternativesplicing;Cellmembrane;Completeproteome;Cytoplasm;Cytoskeleton;Directproteinsequencing;Disulfidebond;Glycoprotein;IgG-bindingprotein;Immunoglobulindomain;Membrane;Phosphoprotein;Polymorphism;Receptor;Referenceproteome;Repeat;Secreted;Signal;Transmembrane;Transmembranehelix	Fc gamma R-mediated phagocytosis;ko05152;Measles;Osteoclast differentiation;Phagosome;Staphylococcus aureus infection;Systemic lupus erythematosus		Fcgr2	Mus musculus	Low affinity immunoglobulin gamma Fc region receptor II OX=10090	sp|P08101|FCGR2_MOUSE	P08101	FCGR2_MOUSE
			23.4635	26.1714		23.05			activation of MAPK activity;aging;amine metabolic process;anatomical structure homeostasis;anterograde axon cargo transport;auditory receptor cell stereocilium organization;axon cargo transport;behavior;biological regulation;biosynthetic process;carboxylic acid metabolic process;cation homeostasis;cell aging;cell projection organization;cellular amine metabolic process;cellular amino acid metabol…	antioxidant activity;binding;catalytic activity;cation binding;chaperone binding;copper ion binding;enzyme binding;ion binding;metal ion binding;oxidoreductase activity;oxidoreductase activity, acting on superoxide radicals as acceptor;phosphatase binding;protein binding;protein phosphatase 2B binding;protein phosphatase binding;superoxide dismutase activity;transition metal ion binding;zinc ion …	cell body;cell part;cell projection cytoplasm;cell projection part;cytoplasm;cytoplasmic part;cytoplasmic vesicle;cytosol;dendrite cytoplasm;extracellular matrix;extracellular region part;extracellular space;intracellular membrane-bounded organelle;intracellular organelle;intracellular part;macromolecular complex;membrane;membrane-bounded organelle;microbody;mitochondrion;neuronal cell body;nucle…	3D-structure;Acetylation;Antioxidant;Completeproteome;Copper;Cytoplasm;Directproteinsequencing;Disulfidebond;Lipoprotein;Metal-binding;Nucleus;Oxidoreductase;Palmitate;Phosphoprotein;Referenceproteome;Zinc	Amyotrophic lateral sclerosis (ALS);Huntington's disease;Peroxisome;Prion diseases		Sod1	Mus musculus	Superoxide dismutase [Cu-Zn] OX=10090	sp|P08228|SODC_MOUSE	P08228	SODC_MOUSE
			24.4527	24.6557		23.0543	25.1916		acute inflammatory response;acute inflammatory response to antigenic stimulus;adaptive immune response;adaptive immune response based on somatic recombination of immune receptors built from immunoglobulin superfamily domains;amine transport;antibody-dependent cellular cytotoxicity;antigen processing and presentation;antigen processing and presentation of exogenous antigen;antigen processing and p…	binding;IgG binding;IgG receptor activity;immunoglobulin binding;immunoglobulin receptor activity;molecular transducer activity;protein binding;protein complex binding;receptor activity;signal transducer activity;signaling receptor activity;transmembrane signaling receptor activity	cell part;integral to membrane;intrinsic to membrane;membrane;membrane part;plasma membrane	Cellmembrane;Completeproteome;Disulfidebond;Glycoprotein;IgG-bindingprotein;Immunoglobulindomain;Membrane;Receptor;Referenceproteome;Repeat;Signal;Transmembrane;Transmembranehelix			Fcgr3	Mus musculus	Low affinity immunoglobulin gamma Fc region receptor III OX=10090	sp|P08508|FCGR3_MOUSE	P08508	FCGR3_MOUSE
			24.8056			24.9424	25.678		biological regulation;biosynthetic process;cation homeostasis;cell differentiation;cellular aromatic compound metabolic process;cellular biosynthetic process;cellular cation homeostasis;cellular chemical homeostasis;cellular developmental process;cellular homeostasis;cellular ion homeostasis;cellular iron ion homeostasis;cellular macromolecule biosynthetic process;cellular macromolecule metabolic…	5-aminolevulinate synthase activity;binding;catalytic activity;cofactor binding;N-acyltransferase activity;N-succinyltransferase activity;pyridoxal phosphate binding;succinyltransferase activity;transferase activity;transferase activity, transferring acyl groups;transferase activity, transferring acyl groups other than amino-acyl groups;vitamin B6 binding;vitamin binding	cell part;cytoplasmic part;intracellular membrane-bounded organelle;intracellular organelle;intracellular organelle lumen;intracellular organelle part;intracellular part;membrane;membrane-bounded organelle;membrane-enclosed lumen;mitochondrial inner membrane;mitochondrial matrix;mitochondrial membrane;mitochondrial part;mitochondrion;organelle;organelle inner membrane;organelle lumen;organelle me…	3D-structure;Acyltransferase;Completeproteome;Hemebiosynthesis;Mitochondrion;Pyridoxalphosphate;Referenceproteome;Transferase;Transitpeptide	Glycine, serine and threonine metabolism;Porphyrin and chlorophyll metabolism		Alas2	Mus musculus	5-aminolevulinate synthase, erythroid-specific, mitochondrial OX=10090	sp|P08680|HEM0_MOUSE	P08680	HEM0_MOUSE
			24.7766	22.2125					biological regulation;cation homeostasis;cation transport;cellular cation homeostasis;cellular chemical homeostasis;cellular homeostasis;cellular ion homeostasis;cellular iron ion homeostasis;cellular metal ion homeostasis;cellular process;chemical homeostasis;establishment of localization;homeostatic process;immune response;immune system process;ion homeostasis;ion transport;iron ion homeostasis…	binding;catalytic activity;cation binding;ferric iron binding;ferroxidase activity;ion binding;iron ion binding;metal ion binding;oxidoreductase activity;oxidoreductase activity, oxidizing metal ions;oxidoreductase activity, oxidizing metal ions, oxygen as acceptor;transition metal ion binding	cell part;cytoplasmic membrane-bounded vesicle lumen;cytoplasmic part;cytoplasmic vesicle part;endocytic vesicle lumen;extracellular region;intracellular membrane-bounded organelle;intracellular organelle;intracellular organelle part;intracellular part;membrane-bounded organelle;membrane-enclosed lumen;mitochondrion;organelle;organelle lumen;organelle part;vesicle lumen	Acetylation;Completeproteome;Directproteinsequencing;Iron;Ironstorage;Metal-binding;Oxidoreductase;Referenceproteome	Mineral absorption;Porphyrin and chlorophyll metabolism		Fth1	Mus musculus	Ferritin heavy chain OX=10090	sp|P09528|FRIH_MOUSE	P09528	FRIH_MOUSE
			21.0031	21.5089						binding;calcium ion binding;cation binding;ion binding;metal ion binding		Calcium;Completeproteome;Metal-binding;Referenceproteome;Repeat	Alzheimer's disease;Calcium signaling pathway;Gastric acid secretion;Glioma;GnRH signaling pathway;Insulin signaling pathway;ko05152;Long-term potentiation;Melanogenesis;Neurotrophin signaling pathway;Olfactory transduction;Oocyte meiosis;Phosphatidylinositol signaling system;Phototransduction;Phototransduction - fly;Plant-pathogen interaction;Salivary secretion;Vascular smooth muscle contraction		Calml3	Mus musculus	Calmodulin-like protein 3 OX=10090	sp|Q9D6P8|CALL3_MOUSE;sp|P0DP28|CALM3_MOUSE;sp|P0DP27|CALM2_MOUSE;sp|P0DP26|CALM1_MOUSE	Q9D6P8	CALL3_MOUSE
		23.7734	29.4894	28.1664	27.7607	28.2349	30.2922		cellular process;cellular response to chemical stimulus;cellular response to endogenous stimulus;cellular response to epidermal growth factor stimulus;cellular response to growth factor stimulus;cellular response to organic substance;cellular response to stimulus;response to chemical stimulus;response to endogenous stimulus;response to epidermal growth factor stimulus;response to growth factor st…	binding;catalytic activity;GTP binding;GTPase activity;guanyl nucleotide binding;guanyl ribonucleotide binding;hydrolase activity;hydrolase activity, acting on acid anhydrides;hydrolase activity, acting on acid anhydrides, in phosphorus-containing anhydrides;nucleic acid binding;nucleoside-triphosphatase activity;nucleotide binding;protein binding;purine nucleotide binding;purine ribonucleoside t…	cell part;cytoplasm;intracellular membrane-bounded organelle;intracellular non-membrane-bounded organelle;intracellular organelle;intracellular organelle part;intracellular part;membrane;membrane-bounded organelle;non-membrane-bounded organelle;nuclear part;nucleolus;nucleus;organelle;organelle part;plasma membrane	Acetylation;Completeproteome;Cytoplasm;Directproteinsequencing;Elongationfactor;GTP-binding;Methylation;Nucleotide-binding;Nucleus;Phosphoprotein;Proteinbiosynthesis;Referenceproteome;Ublconjugation	RNA transport		Eef1a1	Mus musculus	Elongation factor 1-alpha 1 OX=10090	sp|P10126|EF1A1_MOUSE	P10126	EF1A1_MOUSE
			25.4266	26.3545	23.1297	25.2104	25.9385		biosynthetic process;cellular aromatic compound metabolic process;cellular biosynthetic process;cellular component assembly;cellular component organization;cellular component organization or biogenesis;cellular metabolic process;cellular nitrogen compound biosynthetic process;cellular nitrogen compound metabolic process;cellular process;cellular response to chemical stimulus;cellular response to …	binding;carbon-oxygen lyase activity;catalytic activity;cation binding;hydro-lyase activity;identical protein binding;ion binding;lead ion binding;lyase activity;metal ion binding;porphobilinogen synthase activity;protein binding;transition metal ion binding;zinc ion binding		3D-structure;Allostericenzyme;Completeproteome;Hemebiosynthesis;Lyase;Metal-binding;Phosphoprotein;Porphyrinbiosynthesis;Referenceproteome;Zinc	Porphyrin and chlorophyll metabolism		Alad	Mus musculus	Delta-aminolevulinic acid dehydratase OX=10090	sp|P10518|HEM2_MOUSE	P10518	HEM2_MOUSE
		28.7666	29.053	30.5097	26.5958	28.3164	27.8035		biological regulation;biosynthetic process;cell redox homeostasis;cellular biosynthetic process;cellular homeostasis;cellular macromolecule biosynthetic process;cellular macromolecule metabolic process;cellular metabolic process;cellular nitrogen compound metabolic process;cellular process;glycerol ether metabolic process;homeostatic process;macromolecule biosynthetic process;macromolecule metabo…	binding;catalytic activity;disulfide oxidoreductase activity;oxidoreductase activity;oxidoreductase activity, acting on a sulfur group of donors;peptide disulfide oxidoreductase activity;protein binding;protein disulfide oxidoreductase activity	cell part;cytoplasm;cytoplasmic part;cytosol;extracellular region;intracellular membrane-bounded organelle;intracellular organelle;intracellular part;membrane-bounded organelle;mitochondrion;nucleus;organelle	Acetylation;Activator;Completeproteome;Cytoplasm;Disulfidebond;Electrontransport;Nucleus;Redox-activecenter;Referenceproteome;Secreted;S-nitrosylation;Transcription;Transcriptionregulation;Transport			Txn	Mus musculus	Thioredoxin OX=10090	sp|P10639|THIO_MOUSE	P10639	THIO_MOUSE
		27.7828	28.5506	26.885					cellular component assembly;cellular component assembly at cellular level;cellular component organization;cellular component organization at cellular level;cellular component organization or biogenesis;cellular component organization or biogenesis at cellular level;cellular macromolecular complex assembly;cellular macromolecular complex subunit organization;cellular process;chromatin organization…	binding;DNA binding;nucleic acid binding	cell part;chromosomal part;intracellular organelle part;intracellular part;macromolecular complex;nuclear part;nucleoplasm;nucleosome;organelle part;protein-DNA complex	Acetylation;Alternativesplicing;Chromosome;Completeproteome;DNA-binding;Isopeptidebond;Methylation;Nucleosomecore;Nucleus;Phosphoprotein;Referenceproteome;Ublconjugation	Systemic lupus erythematosus		Hist1h2bp	Mus musculus	Histone H2B type 1-P OX=10090	sp|Q8CGP2|H2B1P_MOUSE;sp|Q8CGP1|H2B1K_MOUSE;sp|Q6ZWY9|H2B1C_MOUSE;sp|Q64525|H2B2B_MOUSE;sp|Q64478|H2B1H_MOUSE;sp|Q64475|H2B1B_MOUSE;sp|P10854|H2B1M_MOUSE;sp|P10853|H2B1F_MOUSE;sp|P70696|H2B1A_MOUSE;sp|Q9D2U9|H2B3A_MOUSE;sp|Q8CGP0|H2B3B_MOUSE;sp|Q64524|H2B2E_MOUSE	Q8CGP2	H2B1P_MOUSE
		23.459	24.9921		22.2135	23.4596			acute inflammatory response;acute-phase response;anatomical structure formation involved in morphogenesis;anatomical structure morphogenesis;angiogenesis;biological adhesion;biological regulation;calcium-independent cell-matrix adhesion;cell adhesion;cell junction assembly;cell junction organization;cell morphogenesis;cell morphogenesis involved in differentiation;cell-matrix adhesion;cell-substr…	binding;carbohydrate binding;enzyme activator activity;enzyme regulator activity;glycosaminoglycan binding;heparin binding;pattern binding;peptidase activator activity;peptidase regulator activity;polysaccharide binding;protein binding	apical plasma membrane;basal lamina;basement membrane;cell part;cytoplasmic part;endoplasmic reticulum-Golgi intermediate compartment;extracellular matrix;extracellular matrix part;extracellular region part;fibrinogen complex;intracellular membrane-bounded organelle;intracellular organelle;intracellular part;macromolecular complex;membrane part;membrane-bounded organelle;organelle;plasma membrane…	3D-structure;Acutephase;Alternativesplicing;Angiogenesis;Celladhesion;Cellshape;Completeproteome;Disulfidebond;Extracellularmatrix;Glycoprotein;Heparin-binding;Isopeptidebond;Phosphoprotein;Pyrrolidonecarboxylicacid;Referenceproteome;Repeat;Secreted;Signal;Sulfation	Amoebiasis;Bacterial invasion of epithelial cells;ECM-receptor interaction;Focal adhesion;Pathways in cancer;Regulation of actin cytoskeleton;Small cell lung cancer		Fn1	Mus musculus	Fibronectin OX=10090	sp|P11276|FINC_MOUSE	P11276	FINC_MOUSE
		23.7553		26.445		23.6453	26.4275		acylglycerol metabolic process;aging;amine metabolic process;anatomical structure development;anatomical structure formation involved in morphogenesis;anatomical structure morphogenesis;angiogenesis;angiogenesis involved in wound healing;apoptosis;biological regulation;blood vessel endothelial cell migration;carboxylic acid metabolic process;catabolic process;cell death;cell development;cell diff…	amine binding;amino acid binding;antioxidant activity;binding;carboxylic acid binding;catalytic activity;endopeptidase inhibitor activity;endopeptidase regulator activity;enzyme inhibitor activity;enzyme regulator activity;glutathione binding;glutathione peroxidase activity;modified amino acid binding;oxidoreductase activity;oxidoreductase activity, acting on paired donors, with incorporation or …	cell part;cytoplasm;cytoplasmic part;intracellular membrane-bounded organelle;intracellular organelle;intracellular part;membrane-bounded organelle;mitochondrion;nucleus;organelle	Acetylation;Completeproteome;Cytoplasm;Oxidoreductase;Peroxidase;Phosphoprotein;Referenceproteome;Selenocysteine	Arachidonic acid metabolism;Glutathione metabolism		Gpx1	Mus musculus	Glutathione peroxidase 1 OX=10090	sp|P11352|GPX1_MOUSE	P11352	GPX1_MOUSE
			26.003	25.3576	22.7039	25.3695	26.193		anatomical structure development;biological regulation;cellular component organization;cellular component organization or biogenesis;cellular macromolecule metabolic process;cellular metabolic process;cellular process;cellular protein metabolic process;cellular response to chemical stimulus;cellular response to cytokine stimulus;cellular response to interleukin-4;cellular response to organic cycl…	adenyl deoxyribonucleotide binding;adenyl nucleotide binding;adenyl ribonucleotide binding;ATP binding;binding;CTP binding;dATP binding;deoxyribonucleotide binding;double-stranded RNA binding;enzyme regulator activity;GTP binding;guanyl nucleotide binding;guanyl ribonucleotide binding;nitric-oxide synthase regulator activity;nucleic acid binding;nucleotide binding;protein binding;protein domain s…	apical plasma membrane;basolateral plasma membrane;brush border membrane;cell part;cell projection membrane;cell projection part;cell surface;cytoplasm;cytoplasmic membrane-bounded vesicle;cytoplasmic part;cytoplasmic vesicle;cytosol;inclusion body;intracellular;intracellular membrane-bounded organelle;intracellular organelle;intracellular organelle part;intracellular part;macromolecular complex;…	Acetylation;ATP-binding;Chaperone;Completeproteome;Cytoplasm;Directproteinsequencing;Glycoprotein;Nucleotide-binding;Phosphoprotein;Referenceproteome;Stressresponse;Ublconjugation	Antigen processing and presentation;NOD-like receptor signaling pathway;Pathways in cancer;Plant-pathogen interaction;Progesterone-mediated oocyte maturation;Prostate cancer;Protein processing in endoplasmic reticulum		Hsp90ab1	Mus musculus	Heat shock protein HSP 90-beta OX=10090	sp|P11499|HS90B_MOUSE	P11499	HS90B_MOUSE
			24.4548	24.014		24.1923			binding of sperm to zona pellucida;cell recognition;cell-cell recognition;cellular macromolecule metabolic process;cellular metabolic process;cellular process;cellular process involved in reproduction;cellular protein metabolic process;macromolecule metabolic process;metabolic process;primary metabolic process;protein folding;protein metabolic process;reproductive process;sperm-egg recognition	adenyl nucleotide binding;adenyl ribonucleotide binding;ATP binding;binding;nucleotide binding;protein binding;purine nucleotide binding;purine ribonucleoside triphosphate binding;purine ribonucleotide binding;ribonucleotide binding	acrosomal vesicle;cell body;cell junction;cell part;chaperonin-containing T-complex;chromatin;chromosomal part;cytoplasmic membrane-bounded vesicle;cytoplasmic part;cytoplasmic vesicle;cytoskeletal part;cytosolic part;Golgi apparatus;heterochromatin;intracellular membrane-bounded organelle;intracellular organelle;intracellular organelle part;intracellular part;macromolecular complex;membrane;memb…	Acetylation;Alternativesplicing;ATP-binding;Chaperone;Completeproteome;Cytoplasm;Cytoskeleton;Directproteinsequencing;Nucleotide-binding;Phosphoprotein;Referenceproteome			Tcp1	Mus musculus	T-complex protein 1 subunit alpha OX=10090	sp|P11983|TCPA_MOUSE	P11983	TCPA_MOUSE
			26.4376	25.1092	22.7198	24.9924	26.4821		cellular component biogenesis;cellular component biogenesis at cellular level;cellular component organization or biogenesis;cellular component organization or biogenesis at cellular level;cellular process;ribonucleoprotein complex biogenesis;ribosome biogenesis	binding;protein binding	cell part;cytoplasmic part;intracellular non-membrane-bounded organelle;intracellular organelle;intracellular part;macromolecular complex;membrane;non-membrane-bounded organelle;organelle;polysomal ribosome;ribonucleoprotein complex;ribosome	Acetylation;Completeproteome;Referenceproteome;Ribonucleoprotein;Ribosomalprotein	Ribosome		Rpl7a	Mus musculus	60S ribosomal protein L7a OX=10090	sp|P12970|RL7A_MOUSE	P12970	RL7A_MOUSE
		28.2281	27.2284	27.1749	28.2932	27.8522	28.1393		activation of immune response;anatomical structure development;biological regulation;complement activation;complement activation, classical pathway;defense response;developmental process;humoral immune response;immune effector process;immune response;immune system process;innate immune response;inner ear development;macromolecule metabolic process;metabolic process;positive regulation of biologic…	binding;identical protein binding;protein binding;protein dimerization activity;protein homodimerization activity	collagen;extracellular matrix part;extracellular region;extracellular region part	Collagen;Complementpathway;Completeproteome;Disulfidebond;Glycoprotein;Hydroxylation;Immunity;Innateimmunity;Pyrrolidonecarboxylicacid;Referenceproteome;Repeat;Secreted;Signal	Chagas disease (American trypanosomiasis);Complement and coagulation cascades;Prion diseases;Staphylococcus aureus infection;Systemic lupus erythematosus		C1qb	Mus musculus	Complement C1q subcomponent subunit B OX=10090	sp|P14106|C1QB_MOUSE	P14106	C1QB_MOUSE
			25.3648			24.6	25.7361		biosynthetic process;cellular biosynthetic process;cellular macromolecule biosynthetic process;cellular macromolecule metabolic process;cellular metabolic process;cellular process;cellular protein metabolic process;macromolecule biosynthetic process;macromolecule metabolic process;metabolic process;primary metabolic process;protein metabolic process;translation	structural constituent of ribosome;structural molecule activity	cell part;cytoplasmic part;intracellular non-membrane-bounded organelle;intracellular organelle;intracellular part;macromolecular complex;non-membrane-bounded organelle;organelle;ribonucleoprotein complex;ribosome	Acetylation;Completeproteome;Hydroxylation;Phosphoprotein;Referenceproteome;Ribonucleoprotein;Ribosomalprotein	Ribosome		Rpl27a	Mus musculus	60S ribosomal protein L27a OX=10090	sp|P14115|RL27A_MOUSE	P14115	RL27A_MOUSE
			24.9862	23.9374	23.1572	24.8435	26.109		biosynthetic process;cellular biosynthetic process;cellular component biogenesis;cellular component biogenesis at cellular level;cellular component organization or biogenesis;cellular component organization or biogenesis at cellular level;cellular macromolecule biosynthetic process;cellular macromolecule metabolic process;cellular metabolic process;cellular nitrogen compound metabolic process;cel…	binding;nucleic acid binding;RNA binding;structural constituent of ribosome;structural molecule activity	cell part;cytosolic small ribosomal subunit;intracellular organelle part;intracellular part;macromolecular complex;organelle part;ribonucleoprotein complex;small ribosomal subunit	Acetylation;Completeproteome;Referenceproteome;Ribonucleoprotein;Ribosomalprotein	Ribosome		Rps16	Mus musculus	40S ribosomal protein S16 OX=10090	sp|P14131|RS16_MOUSE	P14131	RS16_MOUSE
			25.1649			24.8799	25.9668		biosynthetic process;cellular biosynthetic process;cellular component biogenesis;cellular component biogenesis at cellular level;cellular component organization or biogenesis;cellular component organization or biogenesis at cellular level;cellular macromolecule biosynthetic process;cellular macromolecule metabolic process;cellular metabolic process;cellular nitrogen compound metabolic process;cel…	binding;DNA binding;identical protein binding;mRNA binding;nucleic acid binding;protein binding;protein dimerization activity;protein homodimerization activity;RNA binding;structural constituent of ribosome;structural molecule activity	cell part;cytosolic large ribosomal subunit;intracellular organelle part;intracellular part;large ribosomal subunit;macromolecular complex;organelle part;ribonucleoprotein complex	Acetylation;Completeproteome;Phosphoprotein;Referenceproteome;Repeat;Ribonucleoprotein;Ribosomalprotein;RNA-binding	Ribosome		Rpl7	Mus musculus	60S ribosomal protein L7 OX=10090	sp|P14148|RL7_MOUSE	P14148	RL7_MOUSE
			27.3317	25.5588	24.121	26.847	26.9104		biological adhesion;biosynthetic process;cell adhesion;cellular biosynthetic process;cellular component assembly;cellular component assembly at cellular level;cellular component organization;cellular component organization at cellular level;cellular component organization or biogenesis;cellular component organization or biogenesis at cellular level;cellular macromolecular complex assembly;cellula…	binding;extracellular matrix binding;laminin binding;laminin receptor activity;protein binding;receptor activity;structural constituent of ribosome;structural molecule activity	90S preribosome;cell part;cytoplasm;cytosolic small ribosomal subunit;intracellular membrane-bounded organelle;intracellular organelle;intracellular organelle part;intracellular part;macromolecular complex;membrane;membrane-bounded organelle;nucleus;organelle;organelle part;plasma membrane;preribosome;ribonucleoprotein complex;small ribosomal subunit	Acetylation;Cellmembrane;Completeproteome;Cytoplasm;Directproteinsequencing;Membrane;Nucleus;Phosphoprotein;Receptor;Referenceproteome;Repeat;Ribonucleoprotein;Ribosomalprotein	Ribosome		Rpsa	Mus musculus	40S ribosomal protein SA OX=10090	sp|P14206|RSSA_MOUSE	P14206	RSSA_MOUSE
			23.384			23.5315	22.5745		biological regulation;regulation of biological process;regulation of catabolic process;regulation of macromolecule metabolic process;regulation of metabolic process;regulation of primary metabolic process;regulation of protein catabolic process;regulation of protein metabolic process	binding;enzyme regulator activity;protein binding	cell part;intracellular part;macromolecular complex;proteasome accessory complex;proteasome regulatory particle;protein complex	Completeproteome;Proteasome;Referenceproteome;Tumorantigen	Proteasome		Psmd3	Mus musculus	26S proteasome non-ATPase regulatory subunit 3 OX=10090	sp|P14685|PSMD3_MOUSE	P14685	PSMD3_MOUSE
		21.9674	26.9896	26.1924	25.1644	26.9139	26.8656		biosynthetic process;cellular biosynthetic process;cellular component biogenesis;cellular component biogenesis at cellular level;cellular component organization or biogenesis;cellular component organization or biogenesis at cellular level;cellular macromolecule biosynthetic process;cellular macromolecule metabolic process;cellular metabolic process;cellular process;cellular response to chemical s…	structural constituent of ribosome;structural molecule activity	cell part;cytoplasm;cytoplasmic part;intracellular membrane-bounded organelle;intracellular non-membrane-bounded organelle;intracellular organelle;intracellular part;macromolecular complex;membrane-bounded organelle;non-membrane-bounded organelle;nucleus;organelle;ribonucleoprotein complex;ribosome	Completeproteome;Cytoplasm;Directproteinsequencing;Nucleus;Referenceproteome;Ribonucleoprotein;Ribosomalprotein	Ribosome		Rplp0	Mus musculus	60S acidic ribosomal protein P0 OX=10090	sp|P14869|RLA0_MOUSE	P14869	RLA0_MOUSE
			26.1541	27.2175	24.3201	26.6791	24.3985		amine biosynthetic process;amine metabolic process;biological regulation;biosynthetic process;carboxylic acid biosynthetic process;carboxylic acid metabolic process;cell communication;cell proliferation;cellular amine metabolic process;cellular amino acid biosynthetic process;cellular amino acid metabolic process;cellular biosynthetic process;cellular component assembly;cellular component organiz…	acid-ammonia (or amide) ligase activity;adenyl nucleotide binding;adenyl ribonucleotide binding;amine binding;amino acid binding;ammonia ligase activity;ATP binding;binding;carbon-carbon lyase activity;carboxylic acid binding;carboxy-lyase activity;catalytic activity;cation binding;glutamate binding;glutamate decarboxylase activity;glutamate-ammonia ligase activity;ion binding;ligase activity;lig…	axon part;axon terminus;cell body;cell part;cell projection part;cytoplasm;cytoplasmic part;endoplasmic reticulum;intracellular membrane-bounded organelle;intracellular organelle;intracellular part;macromolecular complex;membrane-bounded organelle;mitochondrion;neuron projection terminus;organelle;perikaryon;protein complex;rough endoplasmic reticulum	Acetylation;ATP-binding;Completeproteome;Cytoplasm;Directproteinsequencing;Ligase;Lyase;Mitochondrion;Nucleotide-binding;Phosphoprotein;Referenceproteome;Ublconjugation	Alanine, aspartate and glutamate metabolism;Arginine and proline metabolism;Nitrogen metabolism;Two-component system		Glul	Mus musculus	Glutamine synthetase OX=10090	sp|P15105|GLNA_MOUSE	P15105	GLNA_MOUSE
		24.3392	24.413	26.0958	23.0264	23.7584			alcohol catabolic process;alcohol metabolic process;anatomical structure development;carbohydrate catabolic process;carbohydrate metabolic process;catabolic process;cell development;cellular carbohydrate catabolic process;cellular carbohydrate metabolic process;cellular developmental process;cellular metabolic process;cellular process;developmental process;erythrocyte development;generation of pr…	bisphosphoglycerate 2-phosphatase activity;bisphosphoglycerate mutase activity;bisphosphoglycerate phosphatase activity;catalytic activity;hydrolase activity;hydrolase activity, acting on ester bonds;intramolecular transferase activity;intramolecular transferase activity, phosphotransferases;isomerase activity;phosphatase activity;phosphoglycerate mutase activity;phosphoric ester hydrolase activi…		Acetylation;Completeproteome;Glycolysis;Hydrolase;Isomerase;Referenceproteome	Glycolysis / Gluconeogenesis		Bpgm	Mus musculus	Bisphosphoglycerate mutase OX=10090	sp|P15327|PMGE_MOUSE	P15327	PMGE_MOUSE
		23.4774	26.7679	25.1409	27.3839	29.9822			actin filament capping;anatomical structure development;biological regulation;biosynthetic process;cellular biosynthetic process;cellular component organization;cellular component organization or biogenesis;cellular membrane organization;cellular metabolic process;cellular nitrogen compound biosynthetic process;cellular nitrogen compound metabolic process;cellular process;cofactor biosynthetic pr…	actin binding;actin filament binding;binding;cytoskeletal protein binding;protein binding;protein dimerization activity;protein heterodimerization activity;structural constituent of cytoskeleton;structural molecule activity	cell cortex part;cell part;cortical cytoskeleton;cytoplasmic part;cytoskeletal part;cytoskeleton;intracellular non-membrane-bounded organelle;intracellular organelle;intracellular organelle part;intracellular part;membrane;non-membrane-bounded organelle;organelle;organelle part;plasma membrane;spectrin;spectrin-associated cytoskeleton	Actin-binding;Actincapping;Completeproteome;Cytoplasm;Cytoskeleton;Phosphoprotein;Referenceproteome;Repeat			Sptb	Mus musculus	Spectrin beta chain, erythrocytic OX=10090	sp|P15508|SPTB1_MOUSE	P15508	SPTB1_MOUSE
			22.5256	24.2718		22.3616			anatomical structure development;biological regulation;biosynthetic process;body fluid secretion;carbohydrate homeostasis;cellular biosynthetic process;cellular chemical homeostasis;cellular component organization;cellular component organization or biogenesis;cellular glucose homeostasis;cellular homeostasis;cellular membrane organization;cellular metabolic process;cellular nitrogen compound bios…	adenyl nucleotide binding;adenyl ribonucleotide binding;ATP binding;binding;catalytic activity;cation binding;deoxyribonuclease activity;DNA binding;GTP binding;guanyl nucleotide binding;guanyl ribonucleotide binding;hydrolase activity;hydrolase activity, acting on ester bonds;ion binding;kinase activity;magnesium ion binding;metal ion binding;nuclease activity;nucleic acid binding;nucleobase-con…	cell part;cell projection membrane;cell projection part;centrosome;cytoplasmic part;cytoskeletal part;cytosol;intracellular membrane-bounded organelle;intracellular non-membrane-bounded organelle;intracellular organelle;intracellular organelle part;intracellular part;leading edge membrane;membrane part;membrane-bounded organelle;microtubule organizing center;mitochondrion;non-membrane-bounded org…	Acetylation;ATP-binding;Completeproteome;Cytoplasm;Differentiation;Directproteinsequencing;Endocytosis;Isopeptidebond;Kinase;Magnesium;Metal-binding;Neurogenesis;Nucleotide-binding;Nucleotidemetabolism;Nucleus;Referenceproteome;Transferase;Ublconjugation	Purine metabolism;Pyrimidine metabolism		Nme1	Mus musculus	Nucleoside diphosphate kinase A OX=10090	sp|P15532|NDKA_MOUSE	P15532	NDKA_MOUSE
		25.9339	25.2019						cellular component assembly;cellular component assembly at cellular level;cellular component organization;cellular component organization at cellular level;cellular component organization or biogenesis;cellular component organization or biogenesis at cellular level;cellular macromolecular complex assembly;cellular macromolecular complex subunit organization;cellular process;chromatin assembly;chr…	binding;DNA binding;nucleic acid binding;protein binding	cell part;chromosomal part;intracellular membrane-bounded organelle;intracellular organelle;intracellular organelle part;intracellular part;macromolecular complex;membrane-bounded organelle;nucleosome;nucleus;organelle;organelle part;protein-DNA complex	Acetylation;Chromosome;Citrullination;Completeproteome;DNA-binding;Isopeptidebond;Methylation;Nucleus;Phosphoprotein;Referenceproteome;Ublconjugation			Hist1h1c	Mus musculus	Histone H1.2 OX=10090	sp|P15864|H12_MOUSE;sp|P43277|H13_MOUSE	P15864	H12_MOUSE
		26.1916	26.3393	26.8918	24.6105	26.2922	26.1135		alcohol catabolic process;alcohol metabolic process;apoptosis;biological regulation;carbohydrate catabolic process;carbohydrate metabolic process;catabolic process;cell death;cellular carbohydrate catabolic process;cellular carbohydrate metabolic process;cellular component organization;cellular component organization at cellular level;cellular component organization or biogenesis;cellular compone…	binding;catalytic activity;coenzyme binding;cofactor binding;cytoskeletal protein binding;enzyme binding;glyceraldehyde-3-phosphate dehydrogenase (NAD+) (phosphorylating) activity;microtubule binding;NAD binding;NADP binding;nucleotide binding;oxidoreductase activity;oxidoreductase activity, acting on the aldehyde or oxo group of donors;oxidoreductase activity, acting on the aldehyde or oxo group…	cell part;cytoplasm;cytoplasmic part;cytoskeleton;cytosol;intracellular membrane-bounded organelle;intracellular non-membrane-bounded organelle;intracellular organelle;intracellular part;membrane-bounded organelle;microtubule cytoskeleton;non-membrane-bounded organelle;nucleus;organelle	Acetylation;ADP-ribosylation;Apoptosis;Completeproteome;Cytoplasm;Cytoskeleton;Directproteinsequencing;Glycolysis;Methylation;NAD;Nucleus;Oxidoreductase;Phosphoprotein;Referenceproteome;S-nitrosylation;Transferase;Translationregulation;Ublconjugation	Alzheimer's disease;Glycolysis / Gluconeogenesis		Gapdh	Mus musculus	Glyceraldehyde-3-phosphate dehydrogenase OX=10090	sp|P16858|G3P_MOUSE	P16858	G3P_MOUSE
		23.9697	24.9048	25.9153	23.9992	23.9486	24.3498		alcohol catabolic process;alcohol metabolic process;carbohydrate catabolic process;carbohydrate metabolic process;catabolic process;cellular carbohydrate catabolic process;cellular carbohydrate metabolic process;cellular metabolic process;cellular process;generation of precursor metabolites and energy;glucose catabolic process;glucose metabolic process;glycolysis;hexose catabolic process;hexose m…	binding;carbon-oxygen lyase activity;catalytic activity;cation binding;hydro-lyase activity;ion binding;lyase activity;magnesium ion binding;metal ion binding;phosphopyruvate hydratase activity	cell part;cytoplasmic part;cytosolic part;intracellular part;macromolecular complex;membrane;phosphopyruvate hydratase complex;plasma membrane;protein complex	Acetylation;Cellmembrane;Completeproteome;Cytoplasm;Directproteinsequencing;Glycolysis;Lyase;Magnesium;Membrane;Metal-binding;Phosphoprotein;Referenceproteome;Ublconjugation	Glycolysis / Gluconeogenesis;Methane metabolism;RNA degradation		Eno1	Mus musculus	Alpha-enolase OX=10090	sp|P17182|ENOA_MOUSE	P17182	ENOA_MOUSE
			24.0481	25.6093	22.8692	23.4429	24.096		biological regulation;cellular macromolecule metabolic process;cellular metabolic process;cellular process;cellular protein metabolic process;macromolecule metabolic process;macromolecule modification;metabolic process;peptidyl-amino acid modification;peptidyl-proline modification;primary metabolic process;protein folding;protein metabolic process;protein modification process;protein peptidyl-pro…	binding;catalytic activity;cis-trans isomerase activity;isomerase activity;peptide binding;peptidyl-prolyl cis-trans isomerase activity	cell part;cytoplasmic part;cytosol;extracellular region;intracellular membrane-bounded organelle;intracellular organelle;intracellular part;membrane-bounded organelle;nucleus;organelle	Acetylation;Completeproteome;Cyclosporin;Cytoplasm;Directproteinsequencing;Glycoprotein;Isomerase;Isopeptidebond;Phosphoprotein;Referenceproteome;Rotamase;Secreted;Ublconjugation			Ppia	Mus musculus	Peptidyl-prolyl cis-trans isomerase A OX=10090	sp|P17742|PPIA_MOUSE	P17742	PPIA_MOUSE
		23.692	23.9809	24.6625	22.836	23.7941	22.7491		alcohol biosynthetic process;alcohol catabolic process;alcohol metabolic process;biosynthetic process;carbohydrate biosynthetic process;carbohydrate catabolic process;carbohydrate metabolic process;catabolic process;cellular aldehyde metabolic process;cellular biosynthetic process;cellular carbohydrate biosynthetic process;cellular carbohydrate catabolic process;cellular carbohydrate metabolic pr…	catalytic activity;intramolecular oxidoreductase activity;intramolecular oxidoreductase activity, interconverting aldoses and ketoses;isomerase activity;triose-phosphate isomerase activity		Acetylation;Completeproteome;Directproteinsequencing;Gluconeogenesis;Glycolysis;Isomerase;Nitration;Pentoseshunt;Phosphoprotein;Referenceproteome	Carbon fixation in photosynthetic organisms;Fructose and mannose metabolism;Glycolysis / Gluconeogenesis;Inositol phosphate metabolism		Tpi1	Mus musculus	Triosephosphate isomerase OX=10090	sp|P17751|TPIS_MOUSE	P17751	TPIS_MOUSE
			23.8907	22.5373	23.4636	23.1137			catabolic process;cell death;cell wall macromolecule catabolic process;cell wall macromolecule metabolic process;cellular process;cytolysis;death;defense response;defense response to bacterium;defense response to Gram-negative bacterium;defense response to Gram-positive bacterium;macromolecule metabolic process;metabolic process;multi-organism process;response to bacterium;response to biotic stim…	catalytic activity;hydrolase activity;hydrolase activity, acting on glycosyl bonds;hydrolase activity, hydrolyzing O-glycosyl compounds;lysozyme activity	extracellular region	Antimicrobial;Bacteriolyticenzyme;Completeproteome;Directproteinsequencing;Disulfidebond;Glycosidase;Hydrolase;Referenceproteome;Secreted;Signal	Salivary secretion		Lyz1	Mus musculus	Lysozyme C-1 OX=10090	sp|P17897|LYZ1_MOUSE	P17897	LYZ1_MOUSE
			22.182	25.235		22.6165	23.3637		actin cytoskeleton organization;actin filament depolymerization;actin filament organization;actin filament-based process;actin polymerization or depolymerization;ameboidal cell migration;anatomical structure morphogenesis;biological regulation;cell cycle cytokinesis;cell cycle process;cell migration;cell motility;cell projection organization;cellular component disassembly;cellular component disas…		cell cortex part;cell junction;cell part;cell projection membrane;cell projection part;cell-cell junction;cortical actin cytoskeleton;cortical cytoskeleton;cytoplasm;cytoplasmic part;cytoskeletal part;cytoskeleton;cytosol;extracellular region;intracellular non-membrane-bounded organelle;intracellular organelle;intracellular organelle part;intracellular part;lamellipodium membrane;leading edge mem…	Acetylation;Actin-binding;Cellmembrane;Cellprojection;Completeproteome;Cytoplasm;Cytoskeleton;Directproteinsequencing;Membrane;Nucleus;Phosphoprotein;Referenceproteome	Axon guidance;Fc gamma R-mediated phagocytosis;Regulation of actin cytoskeleton		Cfl1	Mus musculus	Cofilin-1 OX=10090	sp|P18760|COF1_MOUSE	P18760	COF1_MOUSE
			22.1208	23.0812			23.2315		amine metabolic process;anatomical structure development;anatomical structure morphogenesis;biological regulation;carboxylic acid metabolic process;cell communication;cell development;cell proliferation;cellular amine metabolic process;cellular amino acid metabolic process;cellular developmental process;cellular ketone metabolic process;cellular metabolic process;cellular modified amino acid meta…	binding;catalytic activity;drug binding;enzyme binding;enzyme regulator activity;glutathione transferase activity;JUN kinase binding;kinase binding;kinase regulator activity;protein binding;protein kinase binding;transferase activity;transferase activity, transferring alkyl or aryl (other than methyl) groups	cell part;cytoplasm;cytoplasmic part;cytosol;intracellular;intracellular membrane-bounded organelle;intracellular organelle;intracellular part;macromolecular complex;membrane;membrane-bounded organelle;mitochondrion;nucleus;organelle;plasma membrane;protein complex	3D-structure;Acetylation;Completeproteome;Cytoplasm;Directproteinsequencing;Mitochondrion;Nucleus;Phosphoprotein;Referenceproteome;Transferase	Drug metabolism - cytochrome P450;Glutathione metabolism;Metabolism of xenobiotics by cytochrome P450		Gstp1	Mus musculus	Glutathione S-transferase P 1 OX=10090	sp|P19157|GSTP1_MOUSE;sp|P46425|GSTP2_MOUSE	P19157	GSTP1_MOUSE
			24.3529			23.9699	25.0184		anatomical structure morphogenesis;biological regulation;biosynthetic process;cell chemotaxis;cell migration;cell motility;cellular biosynthetic process;cellular component movement;cellular macromolecule biosynthetic process;cellular macromolecule metabolic process;cellular metabolic process;cellular process;cellular protein metabolic process;cellular response to chemical stimulus;cellular respon…	binding;mRNA binding;nucleic acid binding;RNA binding;structural constituent of ribosome;structural molecule activity	cell part;intracellular organelle part;intracellular part;large ribosomal subunit;macromolecular complex;organelle part;ribonucleoprotein complex	Acetylation;Citrullination;Completeproteome;Directproteinsequencing;Phosphoprotein;Polymorphism;Referenceproteome;Ribonucleoprotein;Ribosomalprotein;Translationregulation;Tumorantigen	Ribosome		Rpl13a	Mus musculus	60S ribosomal protein L13a OX=10090	sp|P19253|RL13A_MOUSE	P19253	RL13A_MOUSE
		24.1025	23.7445		22.4138	24.4459	24.5497		activation of signaling protein activity involved in unfolded protein response;anatomical structure arrangement;anatomical structure development;biological regulation;cell communication;cellular process;cellular response to antibiotic;cellular response to biotic stimulus;cellular response to chemical stimulus;cellular response to cytokine stimulus;cellular response to external stimulus;cellular r…	adenyl nucleotide binding;adenyl ribonucleotide binding;ATP binding;binding;misfolded protein binding;nucleotide binding;protein binding;purine nucleotide binding;purine ribonucleoside triphosphate binding;purine ribonucleotide binding;ribonucleoprotein binding;ribonucleotide binding;ribosome binding	cell part;cell surface;cytoplasmic membrane-bounded vesicle;cytoplasmic part;cytoplasmic vesicle;endoplasmic reticulum;endoplasmic reticulum chaperone complex;endoplasmic reticulum lumen;endoplasmic reticulum membrane;endoplasmic reticulum part;endoplasmic reticulum-Golgi intermediate compartment;extracellular region;integral to endoplasmic reticulum membrane;integral to membrane;integral to orga…	Acetylation;ATP-binding;Completeproteome;Cytoplasm;Directproteinsequencing;Endoplasmicreticulum;Methylation;Nitration;Nucleotide-binding;Phosphoprotein;Referenceproteome;Signal	Prion diseases;Protein export;Protein processing in endoplasmic reticulum		Hspa5	Mus musculus	Endoplasmic reticulum chaperone BiP OX=10090	sp|P20029|BIP_MOUSE	P20029	BIP_MOUSE
		24.7651	24.7102	24.565	23.2618	24.8441	23.7444		activation of phospholipase C activity;activation of phospholipase C activity by G-protein coupled receptor protein signaling pathway coupled to IP3 second messenger;anatomical structure formation involved in morphogenesis;anatomical structure morphogenesis;apoptotic cell clearance;biological regulation;blood vessel remodeling;branching involved in salivary gland morphogenesis;calcium ion homeost…	binding;calcium ion binding;catalytic activity;cation binding;GTP binding;guanyl nucleotide binding;guanyl ribonucleotide binding;ion binding;metal ion binding;nucleotide binding;protein-glutamine gamma-glutamyltransferase activity;purine nucleotide binding;purine ribonucleoside triphosphate binding;purine ribonucleotide binding;ribonucleotide binding;transaminase activity;transferase activity;tr…	cell part;cytoplasm;cytoplasmic part;cytosol;extracellular matrix;extracellular region part;intracellular membrane-bounded organelle;intracellular organelle;intracellular part;membrane;membrane-bounded organelle;mitochondrion;organelle;plasma membrane;proteinaceous extracellular matrix	Acetylation;Acyltransferase;Calcium;Completeproteome;Directproteinsequencing;Metal-binding;Referenceproteome;Transferase	Huntington's disease		Tgm2	Mus musculus	Protein-glutamine gamma-glutamyltransferase 2 OX=10090	sp|P21981|TGM2_MOUSE	P21981	TGM2_MOUSE
			26.4557	23.6237		24.9965	28.1997		alcohol metabolic process;biological regulation;biosynthetic process;cation homeostasis;cell differentiation;cellular aromatic compound metabolic process;cellular biosynthetic process;cellular component assembly;cellular component organization;cellular component organization or biogenesis;cellular developmental process;cellular metabolic process;cellular nitrogen compound biosynthetic process;cel…	2 iron, 2 sulfur cluster binding;binding;catalytic activity;cation binding;ferrochelatase activity;heme binding;ion binding;iron ion binding;iron-responsive element binding;iron-sulfur cluster binding;lyase activity;metal cluster binding;metal ion binding;mRNA binding;nucleic acid binding;RNA binding;tetrapyrrole binding;transition metal ion binding	cell part;cytoplasmic part;intracellular membrane-bounded organelle;intracellular organelle;intracellular organelle part;intracellular part;membrane;membrane-bounded organelle;mitochondrial inner membrane;mitochondrial membrane;mitochondrial part;mitochondrion;organelle;organelle inner membrane;organelle membrane;organelle part	2Fe-2S;Acetylation;Completeproteome;Directproteinsequencing;Diseasemutation;Hemebiosynthesis;Iron;Iron-sulfur;Lyase;Membrane;Metal-binding;Mitochondrion;Mitochondrioninnermembrane;Porphyrinbiosynthesis;Referenceproteome;Transitpeptide			Fech	Mus musculus	Ferrochelatase, mitochondrial OX=10090	sp|P22315|HEMH_MOUSE	P22315	HEMH_MOUSE
			23.7428	23.9046		24.5684			biosynthetic process;cellular aromatic compound metabolic process;cellular biosynthetic process;cellular macromolecule metabolic process;cellular metabolic process;cellular nitrogen compound biosynthetic process;cellular nitrogen compound metabolic process;cellular process;cellular protein metabolic process;cofactor biosynthetic process;cofactor metabolic process;heterocycle biosynthetic process;…	catalytic activity;hydroxymethylbilane synthase activity;transferase activity;transferase activity, transferring alkyl or aryl (other than methyl) groups		Acetylation;Alternativesplicing;Completeproteome;Hemebiosynthesis;Porphyrinbiosynthesis;Referenceproteome;Transferase	Porphyrin and chlorophyll metabolism		Hmbs	Mus musculus	Porphobilinogen deaminase OX=10090	sp|P22907|HEM3_MOUSE	P22907	HEM3_MOUSE
		25.1644	24.6487	25.054	23.209	24.0277	25.1648		amine metabolic process;carboxylic acid metabolic process;cellular amine metabolic process;cellular amino acid metabolic process;cellular ketone metabolic process;cellular macromolecule metabolic process;cellular metabolic process;cellular modified amino acid metabolic process;cellular nitrogen compound metabolic process;cellular process;cellular protein metabolic process;coenzyme metabolic proce…	carboxyl-O-methyltransferase activity;catalytic activity;methyltransferase activity;O-methyltransferase activity;protein carboxyl O-methyltransferase activity;protein methyltransferase activity;protein-L-isoaspartate (D-aspartate) O-methyltransferase activity;S-adenosylmethionine-dependent methyltransferase activity;transferase activity;transferase activity, transferring one-carbon groups	cell part;cytoplasm;intracellular part	Acetylation;Alternativesplicing;Completeproteome;Cytoplasm;Directproteinsequencing;Methyltransferase;Referenceproteome;S-adenosyl-L-methionine;Transferase			Pcmt1	Mus musculus	Protein-L-isoaspartate(D-aspartate) O-methyltransferase OX=10090	sp|P23506|PIMT_MOUSE	P23506	PIMT_MOUSE
		24.6675	26.0241	27.029	22.9426	25.0872	24.1		acylglycerol metabolic process;aerobic respiration;alcohol metabolic process;anatomical structure development;biological regulation;catabolic process;cellular catabolic process;cellular component assembly;cellular component organization;cellular component organization or biogenesis;cellular lipid metabolic process;cellular metabolic process;cellular process;cellular respiration;cellular response …	aminoacylase activity;antioxidant activity;binding;catalase activity;catalytic activity;cation binding;coenzyme binding;cofactor binding;heme binding;hydrolase activity;hydrolase activity, acting on carbon-nitrogen (but not peptide) bonds;hydrolase activity, acting on carbon-nitrogen (but not peptide) bonds, in linear amides;ion binding;iron ion binding;metal ion binding;NADP binding;nucleotide b…	cell part;cytoplasmic part;cytosol;endoplasmic reticulum;Golgi apparatus;intracellular membrane-bounded organelle;intracellular organelle;intracellular organelle part;intracellular part;lysosome;lytic vacuole;membrane;membrane-bounded organelle;membrane-enclosed lumen;microbody;microbody membrane;microbody part;mitochondrial intermembrane space;mitochondrial part;mitochondrion;organelle;organelle…	Acetylation;Completeproteome;Directproteinsequencing;Heme;Hydrogenperoxide;Iron;Metal-binding;Mitogen;NADP;Oxidoreductase;Peroxidase;Peroxisome;Phosphoprotein;Referenceproteome	Amyotrophic lateral sclerosis (ALS);Methane metabolism;Peroxisome;Tryptophan metabolism		Cat	Mus musculus	Catalase OX=10090	sp|P24270|CATA_MOUSE	P24270	CATA_MOUSE
		23.1159		24.3805		21.9728	22.6508		9-cis-retinoic acid biosynthetic process;9-cis-retinoic acid metabolic process;anatomical structure development;anatomical structure morphogenesis;biological regulation;biosynthetic process;carboxylic acid metabolic process;cellular biosynthetic process;cellular component assembly;cellular component organization;cellular component organization or biogenesis;cellular hormone metabolic process;cell…	3-chloroallyl aldehyde dehydrogenase activity;benzaldehyde dehydrogenase (NAD+) activity;catalytic activity;oxidoreductase activity;oxidoreductase activity, acting on the aldehyde or oxo group of donors;oxidoreductase activity, acting on the aldehyde or oxo group of donors, NAD or NADP as acceptor;retinal dehydrogenase activity	cell part;cytoplasm;intracellular membrane-bounded organelle;intracellular organelle;intracellular part;membrane-bounded organelle;nucleus;organelle	Acetylation;Completeproteome;Cytoplasm;Directproteinsequencing;NAD;Oxidoreductase;Referenceproteome	Arginine and proline metabolism;Ascorbate and aldarate metabolism;beta-Alanine metabolism;Chloroalkane and chloroalkene degradation;Fatty acid metabolism;Glycerolipid metabolism;Glycolysis / Gluconeogenesis;Histidine metabolism;Limonene and pinene degradation;Lysine degradation;Pentose and glucuronate interconversions;Propanoate metabolism;Pyruvate metabolism;Tryptophan metabolism;Valine, leucine…		Aldh1a1	Mus musculus	Retinal dehydrogenase 1 OX=10090	sp|P24549|AL1A1_MOUSE;sp|O35945|AL1A7_MOUSE	P24549	AL1A1_MOUSE
			23.2203			22.4944	24.3838		cellular component assembly;cellular component assembly at cellular level;cellular component organization;cellular component organization at cellular level;cellular component organization or biogenesis;cellular component organization or biogenesis at cellular level;cellular macromolecular complex assembly;cellular macromolecular complex subunit organization;cellular process;formation of translati…	binding;nucleic acid binding;RNA binding;structural constituent of ribosome;structural molecule activity	cell part;cytosolic small ribosomal subunit;intracellular organelle part;intracellular part;macromolecular complex;organelle part;ribonucleoprotein complex;small ribosomal subunit	Acetylation;Citrullination;Completeproteome;Phosphoprotein;Referenceproteome;Repeat;Ribonucleoprotein;Ribosomalprotein	Ribosome		Rps2	Mus musculus	40S ribosomal protein S2 OX=10090	sp|P25444|RS2_MOUSE	P25444	RS2_MOUSE
			24.5148			24.1682	25.1941		biosynthetic process;cellular biosynthetic process;cellular macromolecule biosynthetic process;cellular macromolecule metabolic process;cellular metabolic process;cellular process;cellular protein metabolic process;cellular response to chemical stimulus;cellular response to cytokine stimulus;cellular response to interleukin-4;cellular response to organic substance;cellular response to stimulus;ma…	structural constituent of ribosome;structural molecule activity	cell part;cytosolic large ribosomal subunit;intracellular non-membrane-bounded organelle;intracellular organelle;intracellular organelle part;intracellular part;large ribosomal subunit;macromolecular complex;non-membrane-bounded organelle;nuclear part;nucleolus;organelle;organelle part;ribonucleoprotein complex	Acetylation;Completeproteome;Cytoplasm;Nucleus;Phosphoprotein;Referenceproteome;Ribonucleoprotein;Ribosomalprotein	Ribosome		Rpl3	Mus musculus	60S ribosomal protein L3 OX=10090	sp|P27659|RL3_MOUSE	P27659	RL3_MOUSE
			23.752	24.5905		23.5782			cellular component assembly;cellular component assembly at cellular level;cellular component organization;cellular component organization at cellular level;cellular component organization or biogenesis;cellular component organization or biogenesis at cellular level;cellular macromolecular complex assembly;cellular macromolecular complex subunit organization;cellular process;chromatin organization…	binding;protein binding	cell part;cytoplasmic membrane-bounded vesicle;cytoplasmic part;cytoplasmic vesicle;intracellular membrane-bounded organelle;intracellular organelle;intracellular part;melanosome;membrane-bounded organelle;membrane-bounded vesicle;nucleus;organelle;pigment granule;vesicle	Acetylation;Completeproteome;Directproteinsequencing;Lipoprotein;Methylation;Nucleus;Phosphoprotein;Prenylation;Referenceproteome			Nap1l1	Mus musculus	Nucleosome assembly protein 1-like 1 OX=10090	sp|P28656|NP1L1_MOUSE	P28656	NP1L1_MOUSE
		24.7127	23.9872	23.3918	24.8261	24.0212	24.0705		embryo implantation;reproductive process	endopeptidase inhibitor activity;endopeptidase regulator activity;enzyme inhibitor activity;enzyme regulator activity;peptidase inhibitor activity;peptidase regulator activity;serine-type endopeptidase inhibitor activity	extracellular region part;extracellular space	Baitregion;Completeproteome;Directproteinsequencing;Disulfidebond;Glycoprotein;Proteaseinhibitor;Referenceproteome;Secreted;Serineproteaseinhibitor;Signal;Thioesterbond			Mug1	Mus musculus	Murinoglobulin-1 OX=10090	sp|P28665|MUG1_MOUSE;sp|P28666|MUG2_MOUSE	P28665	MUG1_MOUSE
			25.9515	23.6493		24.6149	23.4284		biological regulation;cation homeostasis;cation transport;cellular cation homeostasis;cellular chemical homeostasis;cellular homeostasis;cellular ion homeostasis;cellular iron ion homeostasis;cellular metal ion homeostasis;cellular process;chemical homeostasis;establishment of localization;homeostatic process;ion homeostasis;ion transport;iron ion homeostasis;iron ion transport;metal ion homeosta…	binding;cation binding;ferric iron binding;ion binding;iron ion binding;metal ion binding;protein binding;transition metal ion binding	cell part;cytoplasmic membrane-bounded vesicle lumen;cytoplasmic part;cytoplasmic vesicle part;endocytic vesicle lumen;extracellular region;ferritin complex;intracellular ferritin complex;intracellular organelle part;intracellular part;macromolecular complex;membrane-enclosed lumen;organelle lumen;organelle part;protein complex;vesicle lumen	3D-structure;Completeproteome;Directproteinsequencing;Iron;Ironstorage;Metal-binding;Referenceproteome			Ftl1	Mus musculus	Ferritin light chain 1 OX=10090	sp|P29391|FRIL1_MOUSE;sp|P49945|FRIL2_MOUSE	P29391	FRIL1_MOUSE
			24.2781	23.641		24.244			alcohol metabolic process;anatomical structure formation involved in morphogenesis;angiogenesis;apoptosis;biological adhesion;biological regulation;biosynthetic process;carbohydrate metabolic process;cell adhesion;cell communication;cell death;cell migration;cell motility;cell-cell signaling;cellular biosynthetic process;cellular carbohydrate metabolic process;cellular component movement;cellular…	binding;cytokine activity;identical protein binding;nucleic acid binding;protein binding;protein dimerization activity;protein homodimerization activity;receptor binding;RNA binding;tRNA binding	aminoacyl-tRNA synthetase multienzyme complex;cell part;cell surface;cytoplasmic membrane-bounded vesicle;cytoplasmic part;cytoplasmic vesicle;cytosol;endoplasmic reticulum;extracellular region part;extracellular space;Golgi apparatus;intracellular membrane-bounded organelle;intracellular organelle;intracellular part;macromolecular complex;membrane-bounded organelle;membrane-bounded vesicle;nucle…	Acetylation;Angiogenesis;Apoptosis;Carbohydratemetabolism;Celladhesion;Completeproteome;Cytokine;Cytoplasm;Cytoplasmicvesicle;Directproteinsequencing;Endoplasmicreticulum;Glucosemetabolism;Golgiapparatus;Inflammatoryresponse;Nucleus;Proteinbiosynthesis;Referenceproteome;RNA-binding;Secreted;tRNA-binding			Aimp1	Mus musculus	Aminoacyl tRNA synthase complex-interacting multifunctional protein 1 OX=10090	sp|P31230|AIMP1_MOUSE	P31230	AIMP1_MOUSE
			22.1895	24.236					actin cytoskeleton organization;actin cytoskeleton reorganization;actin filament-based process;activation of caspase activity;autophagy;biological adhesion;biological regulation;catabolic process;cell adhesion;cell chemotaxis;cell migration;cell motility;cell-cell adhesion;cellular catabolic process;cellular component movement;cellular component organization;cellular component organization at cel…	antioxidant activity;arachidonic acid binding;binding;calcium ion binding;carboxylic acid binding;cation binding;fatty acid binding;icosanoid binding;icosatetraenoic acid binding;ion binding;lipid binding;metal ion binding;monocarboxylic acid binding;transition metal ion binding;zinc ion binding	cell part;cytoplasm;cytoskeleton;extracellular region part;extracellular space;intracellular membrane-bounded organelle;intracellular non-membrane-bounded organelle;intracellular organelle;intracellular part;membrane;membrane-bounded organelle;non-membrane-bounded organelle;nucleus;organelle;plasma membrane	Acetylation;Antimicrobial;Antioxidant;Apoptosis;Autophagy;Calcium;Cellmembrane;Chemotaxis;Completeproteome;Cytoplasm;Cytoskeleton;Directproteinsequencing;Immunity;Inflammatoryresponse;Innateimmunity;Membrane;Metal-binding;Methylation;Phosphoprotein;Referenceproteome;Repeat;Secreted;Zinc			S100a9	Mus musculus	Protein S100-A9 OX=10090	sp|P31725|S10A9_MOUSE	P31725	S10A9_MOUSE
			23.0321	25.0123					biological regulation;cellular component organization;cellular component organization at cellular level;cellular component organization or biogenesis;cellular component organization or biogenesis at cellular level;cellular process;cytoskeleton organization;establishment of localization;establishment of localization in cell;intracellular transport;microtubule cytoskeleton organization;microtubule-…	enzyme activator activity;enzyme regulator activity;GTPase activator activity;GTPase regulator activity;nucleoside-triphosphatase regulator activity	cell part;centrosome;cytoplasm;cytoplasmic part;cytoskeletal part;intracellular non-membrane-bounded organelle;intracellular organelle;intracellular organelle part;intracellular part;microtubule organizing center;non-membrane-bounded organelle;organelle;organelle part	Acetylation;Completeproteome;GTPaseactivation;Phosphoprotein;Referenceproteome			Ranbp1	Mus musculus	Ran-specific GTPase-activating protein OX=10090	sp|P34022|RANG_MOUSE	P34022	RANG_MOUSE
			23.2928	23.8673		23.1258	23.8312		aging;cellular component organization;cellular component organization or biogenesis;cellular macromolecule metabolic process;cellular membrane organization;cellular metabolic process;cellular process;cellular protein metabolic process;chaperone-mediated protein folding;clathrin-mediated endocytosis;developmental process;endocytosis;establishment of localization;macromolecule metabolic process;mem…	binding;calcium ion binding;cation binding;ion binding;metal ion binding;protein binding	axon;cell body;cell part;cell projection;cell projection cytoplasm;cell projection part;cytoplasmic membrane-bounded vesicle;cytoplasmic part;cytoplasmic vesicle;dendrite cytoplasm;dendritic spine;endoplasmic reticulum;endoplasmic reticulum part;integral to endoplasmic reticulum membrane;integral to lumenal side of endoplasmic reticulum membrane;integral to membrane;integral to organelle membrane…	Acetylation;Calcium;Chaperone;Completeproteome;Disulfidebond;Endoplasmicreticulum;Lectin;Lipoprotein;Membrane;Metal-binding;Palmitate;Phosphoprotein;Referenceproteome;Repeat;Signal;Transmembrane;Transmembranehelix	Antigen processing and presentation;Phagosome;Protein processing in endoplasmic reticulum		Canx	Mus musculus	Calnexin OX=10090	sp|P35564|CALX_MOUSE	P35564	CALX_MOUSE
		23.9889	24.7327	24.8728	24.625	24.1928	24.6178		biological regulation;catabolic process;cell killing;cell proliferation;cellular catabolic process;cellular metabolic process;cellular process;cellular response to chemical stimulus;cellular response to hydrogen peroxide;cellular response to oxidative stress;cellular response to oxygen radical;cellular response to reactive oxygen species;cellular response to stimulus;cellular response to stress;c…	antioxidant activity;binding;catalytic activity;cation binding;heme binding;identical protein binding;ion binding;iron ion binding;metal ion binding;oxidoreductase activity;oxidoreductase activity, acting on paired donors, with incorporation or reduction of molecular oxygen;oxidoreductase activity, acting on peroxide as acceptor;peroxidase activity;peroxiredoxin activity;protein binding;tetrapyrr…	cell part;chromatin;chromosomal part;cytoplasmic membrane-bounded vesicle;cytoplasmic part;cytoplasmic vesicle;cytosol;euchromatin;intracellular membrane-bounded organelle;intracellular non-membrane-bounded organelle;intracellular organelle;intracellular organelle lumen;intracellular organelle part;intracellular part;melanosome;membrane-bounded organelle;membrane-bounded vesicle;membrane-enclosed…	Acetylation;Antioxidant;Completeproteome;Cytoplasm;Directproteinsequencing;Disulfidebond;Oxidoreductase;Peroxidase;Phosphoprotein;Redox-activecenter;Referenceproteome	Peroxisome		Prdx1	Mus musculus	Peroxiredoxin-1 OX=10090	sp|P35700|PRDX1_MOUSE	P35700	PRDX1_MOUSE
		24.7024		22.5343					alcohol metabolic process;biological regulation;catabolic process;cellular catabolic process;cellular component organization;cellular component organization or biogenesis;cellular macromolecule catabolic process;cellular macromolecule metabolic process;cellular membrane organization;cellular metabolic process;cellular process;chemical homeostasis;cholesterol homeostasis;cholesterol import;cholest…	binding;calcium ion binding;cargo receptor activity;cation binding;ion binding;lipoprotein particle binding;lipoprotein particle receptor activity;low-density lipoprotein particle binding;low-density lipoprotein receptor activity;metal ion binding;protein binding;protein-lipid complex binding;receptor activity;very-low-density lipoprotein particle binding;very-low-density lipoprotein particle rec…	cell part;cell surface;coated pit;cytoplasmic part;early endosome;endosome;external side of plasma membrane;extracellular region part;Golgi apparatus;integral to membrane;intracellular membrane-bounded organelle;intracellular organelle;intracellular part;intrinsic to membrane;late endosome;low-density lipoprotein particle;lysosome;lytic vacuole;macromolecular complex;membrane;membrane part;membra…	Cellmembrane;Cholesterolmetabolism;Coatedpit;Completeproteome;Disulfidebond;EGF-likedomain;Endocytosis;Endosome;Glycoprotein;Golgiapparatus;LDL;Lipidmetabolism;Lipidtransport;Lysosome;Membrane;Phosphoprotein;Receptor;Referenceproteome;Repeat;Signal;Steroidmetabolism;Sterolmetabolism;Transmembrane;Transmembranehelix;Transport;Ublconjugation	Bile secretion;Endocytosis;Hepatitis C;Toxoplasmosis		Ldlr	Mus musculus	Low-density lipoprotein receptor OX=10090	sp|P35951|LDLR_MOUSE	P35951	LDLR_MOUSE
			26.4193	26.1691	24.8156	26.8132	25.6382		biosynthetic process;cellular biosynthetic process;cellular macromolecule biosynthetic process;cellular macromolecule metabolic process;cellular metabolic process;cellular process;cellular protein metabolic process;macromolecule biosynthetic process;macromolecule metabolic process;metabolic process;primary metabolic process;protein metabolic process;translation	binding;nucleic acid binding;RNA binding;structural constituent of ribosome;structural molecule activity	cell part;cytoplasmic part;intracellular non-membrane-bounded organelle;intracellular organelle;intracellular part;macromolecular complex;non-membrane-bounded organelle;organelle;ribonucleoprotein complex;ribosome	3D-structure;Acetylation;Completeproteome;Phosphoprotein;Referenceproteome;Ribonucleoprotein;Ribosomalprotein;RNA-binding	Ribosome		Rpl12	Mus musculus	60S ribosomal protein L12 OX=10090	sp|P35979|RL12_MOUSE	P35979	RL12_MOUSE
			24.3335	23.4857		23.9713	25.325		biosynthetic process;cellular biosynthetic process;cellular macromolecule biosynthetic process;cellular macromolecule metabolic process;cellular metabolic process;cellular process;cellular protein metabolic process;macromolecule biosynthetic process;macromolecule metabolic process;metabolic process;primary metabolic process;protein metabolic process;translation	structural constituent of ribosome;structural molecule activity	cell part;cytosolic large ribosomal subunit;intracellular organelle part;intracellular part;large ribosomal subunit;macromolecular complex;organelle part;ribonucleoprotein complex	Completeproteome;Cytoplasm;Phosphoprotein;Referenceproteome;Ribonucleoprotein;Ribosomalprotein	Ribosome		Rpl18	Mus musculus	60S ribosomal protein L18 OX=10090	sp|P35980|RL18_MOUSE	P35980	RL18_MOUSE
			25.4191			24.3367	25.58		biosynthetic process;cation transport;cellular aromatic compound metabolic process;cellular biosynthetic process;cellular metabolic process;cellular nitrogen compound biosynthetic process;cellular nitrogen compound metabolic process;cellular process;cofactor biosynthetic process;cofactor metabolic process;establishment of localization;heme biosynthetic process;heme metabolic process;heterocycle b…	active transmembrane transporter activity;ATPase activity;ATPase activity, coupled;ATPase activity, coupled to movement of substances;ATPase activity, coupled to transmembrane movement of ions;ATPase activity, coupled to transmembrane movement of ions, phosphorylative mechanism;ATPase activity, coupled to transmembrane movement of substances;binding;catalytic activity;cation transmembrane transpo…	cell part;cytoplasmic part;intracellular membrane-bounded organelle;intracellular organelle;intracellular organelle part;intracellular part;membrane;membrane-bounded organelle;membrane-enclosed lumen;mitochondrial inner membrane;mitochondrial intermembrane space;mitochondrial membrane;mitochondrial part;mitochondrion;organelle;organelle envelope lumen;organelle inner membrane;organelle membrane;o…	Acetylation;Completeproteome;Directproteinsequencing;Hemebiosynthesis;Mitochondrion;Oxidoreductase;Porphyrinbiosynthesis;Referenceproteome;Transitpeptide	Porphyrin and chlorophyll metabolism		Cpox	Mus musculus	Oxygen-dependent coproporphyrinogen-III oxidase, mitochondrial OX=10090	sp|P36552|HEM6_MOUSE	P36552	HEM6_MOUSE
		27.3499	24.5703	27.6725		21.134	23.0914		activation of immune response;biological regulation;cell killing;cellular component assembly;cellular component organization;cellular component organization or biogenesis;complement activation;complement activation, classical pathway;complement activation, lectin pathway;defense response;defense response to bacterium;defense response to Gram-positive bacterium;disruption by host of symbiont cells…	binding;calcium ion binding;carbohydrate binding;cation binding;ion binding;lipid binding;mannose binding;metal ion binding;monosaccharide binding;pattern binding;phosphatidylinositol binding;phosphatidylinositol-4-phosphate binding;phospholipid binding;polysaccharide binding;sugar binding	collagen;extracellular matrix part;extracellular region part;extracellular space	Alternativesplicing;Calcium;Collagen;Complementactivationlectinpathway;Complementpathway;Completeproteome;Disulfidebond;Glycoprotein;Hydroxylation;Immunity;Innateimmunity;Lectin;Mannose-binding;Referenceproteome;Repeat;Secreted;Signal	Complement and coagulation cascades;Phagosome;Staphylococcus aureus infection		Mbl1	Mus musculus	Mannose-binding protein A OX=10090	sp|P39039|MBL1_MOUSE	P39039	MBL1_MOUSE
		26.7195	23.0913	27.4553			22.3786		activation of immune response;biological regulation;cell killing;complement activation;complement activation, classical pathway;complement activation, lectin pathway;defense response;defense response to bacterium;defense response to Gram-positive bacterium;disruption by host of symbiont cells;disruption of cells of other organism involved in symbiotic interaction;humoral immune response;immune ef…	binding;carbohydrate binding;mannose binding;monosaccharide binding;sugar binding	collagen;extracellular matrix part;extracellular region part;extracellular space	Calcium;Coiledcoil;Collagen;Complementactivationlectinpathway;Complementpathway;Completeproteome;Disulfidebond;Glycoprotein;Hydroxylation;Immunity;Innateimmunity;Lectin;Mannose-binding;Referenceproteome;Repeat;Secreted;Signal	Complement and coagulation cascades;Phagosome;Staphylococcus aureus infection		Mbl2	Mus musculus	Mannose-binding protein C OX=10090	sp|P41317|MBL2_MOUSE	P41317	MBL2_MOUSE
		22.3137	25.6669	24.5826	21.9211	25.2755	25.2948		binding of sperm to zona pellucida;cell recognition;cell-cell recognition;cellular macromolecule metabolic process;cellular metabolic process;cellular process;cellular process involved in reproduction;cellular protein metabolic process;macromolecule metabolic process;metabolic process;primary metabolic process;protein folding;protein metabolic process;reproductive process;sperm-egg recognition	adenyl nucleotide binding;adenyl ribonucleotide binding;ATP binding;binding;nucleotide binding;protein binding;purine nucleotide binding;purine ribonucleoside triphosphate binding;purine ribonucleotide binding;ribonucleotide binding	aggresome;cell body;cell part;centrosome;chaperonin-containing T-complex;cytoplasmic part;cytoskeletal part;cytoskeleton;cytosolic part;inclusion body;intermediate filament cytoskeleton;intracellular non-membrane-bounded organelle;intracellular organelle;intracellular organelle part;intracellular part;macromolecular complex;microtubule;microtubule organizing center;non-membrane-bounded organelle;…	Acetylation;ATP-binding;Chaperone;Completeproteome;Cytoplasm;Cytoskeleton;Directproteinsequencing;Isopeptidebond;Nucleotide-binding;Phosphoprotein;Referenceproteome;Ublconjugation			Cct8	Mus musculus	T-complex protein 1 subunit theta OX=10090	sp|P42932|TCPQ_MOUSE	P42932	TCPQ_MOUSE
		22.3466	21.5047						cellular component assembly;cellular component assembly at cellular level;cellular component organization;cellular component organization at cellular level;cellular component organization or biogenesis;cellular component organization or biogenesis at cellular level;cellular macromolecular complex assembly;cellular macromolecular complex subunit organization;cellular process;chromatin assembly;chr…	binding;DNA binding;nucleic acid binding;protein binding	cell part;chromosomal part;intracellular membrane-bounded organelle;intracellular organelle;intracellular organelle part;intracellular part;macromolecular complex;membrane-bounded organelle;nucleosome;nucleus;organelle;organelle part;protein-DNA complex	Acetylation;Chromosome;Citrullination;Completeproteome;DNA-binding;Methylation;Nucleus;Phosphoprotein;Referenceproteome			Hist1h1e	Mus musculus	Histone H1.4 OX=10090	sp|P43274|H14_MOUSE	P43274	H14_MOUSE
			23.8122	24.6201		24.1425	23.586		catabolic process;cellular catabolic process;cellular macromolecule catabolic process;cellular macromolecule metabolic process;cellular metabolic process;cellular process;macromolecule catabolic process;macromolecule metabolic process;metabolic process;modification-dependent macromolecule catabolic process;modification-dependent protein catabolic process;primary metabolic process;protein metaboli…	adenyl nucleotide binding;adenyl ribonucleotide binding;ATP binding;ATPase activity;binding;catalytic activity;hydrolase activity;hydrolase activity, acting on acid anhydrides;hydrolase activity, acting on acid anhydrides, in phosphorus-containing anhydrides;nucleoside-triphosphatase activity;nucleotide binding;protein binding;purine nucleotide binding;purine ribonucleoside triphosphate binding;p…	cell part;cytoplasmic mRNA processing body;cytoplasmic part;intracellular membrane-bounded organelle;intracellular non-membrane-bounded organelle;intracellular organelle;intracellular part;macromolecular complex;membrane-bounded organelle;mitochondrion;non-membrane-bounded organelle;nucleus;organelle;proteasome accessory complex;protein complex;ribonucleoprotein complex;RNA granule	Acetylation;ATP-binding;Completeproteome;Cytoplasm;Directproteinsequencing;Nucleotide-binding;Nucleus;Proteasome;Referenceproteome			Psmc2	Mus musculus	26S proteasome regulatory subunit 7 OX=10090	sp|P46471|PRS7_MOUSE	P46471	PRS7_MOUSE
			24.9008			24.7192	25.2702		biosynthetic process;cellular biosynthetic process;cellular macromolecule biosynthetic process;cellular macromolecule metabolic process;cellular metabolic process;cellular process;cellular protein metabolic process;macromolecule biosynthetic process;macromolecule metabolic process;metabolic process;primary metabolic process;protein metabolic process;translation	structural constituent of ribosome;structural molecule activity	cell part;cytoplasm;cytoplasmic part;intracellular membrane-bounded organelle;intracellular non-membrane-bounded organelle;intracellular organelle;intracellular organelle part;intracellular part;macromolecular complex;membrane-bounded organelle;non-membrane-bounded organelle;nuclear part;nucleolus;nucleus;organelle;organelle part;ribonucleoprotein complex;ribosome	Acetylation;Completeproteome;Phosphoprotein;Referenceproteome;Ribonucleoprotein;Ribosomalprotein	Ribosome		Rpl6	Mus musculus	60S ribosomal protein L6 OX=10090	sp|P47911|RL6_MOUSE	P47911	RL6_MOUSE
			25.5545	22.3674		24.2513	26.168		biosynthetic process;cellular biosynthetic process;cellular macromolecule biosynthetic process;cellular macromolecule metabolic process;cellular metabolic process;cellular process;cellular protein metabolic process;macromolecule biosynthetic process;macromolecule metabolic process;metabolic process;primary metabolic process;protein metabolic process;translation	structural constituent of ribosome;structural molecule activity	cell part;cytoplasmic part;intracellular non-membrane-bounded organelle;intracellular organelle;intracellular part;macromolecular complex;non-membrane-bounded organelle;organelle;ribonucleoprotein complex;ribosome	Acetylation;Completeproteome;Phosphoprotein;Referenceproteome;Ribonucleoprotein;Ribosomalprotein	Ribosome		Rpl13	Mus musculus	60S ribosomal protein L13 OX=10090	sp|P47963|RL13_MOUSE	P47963	RL13_MOUSE
			24.4335	22.9494	25.0708	27.2317			actin cytoskeleton organization;actin filament-based process;biological regulation;cellular component organization;cellular component organization at cellular level;cellular component organization or biogenesis;cellular component organization or biogenesis at cellular level;cellular process;cortical actin cytoskeleton organization;cortical cytoskeleton organization;cytoskeleton organization;organ…	1-phosphatidylinositol binding;actin binding;binding;cytoskeletal protein binding;lipid binding;phosphatidylinositol binding;phospholipid binding;protein binding;spectrin binding;structural molecule activity	actin cytoskeleton;cell cortex part;cell part;cortical cytoskeleton;cytoplasmic part;cytoskeleton;extrinsic to membrane;Golgi apparatus;intracellular membrane-bounded organelle;intracellular non-membrane-bounded organelle;intracellular organelle;intracellular part;macromolecular complex;membrane;membrane part;membrane-bounded organelle;non-membrane-bounded organelle;nucleus;organelle;plasma membr…	Actin-binding;Alternativesplicing;Calmodulin-binding;Completeproteome;Cytoplasm;Cytoskeleton;Directproteinsequencing;Glycoprotein;Nucleus;Phosphoprotein;Referenceproteome	Tight junction		Epb41	Mus musculus	Protein 4.1 OX=10090	sp|P48193|41_MOUSE	P48193	41_MOUSE
		23.8184	25.4563	26.1181	24.9389	27.2566	27.3787		anatomical structure development;anatomical structure morphogenesis;biological regulation;cation homeostasis;cell maturation;cell morphogenesis;cellular component morphogenesis;cellular component organization;cellular component organization or biogenesis;cellular developmental process;cellular macromolecule metabolic process;cellular metabolic process;cellular process;cellular protein metabolic p…	catalytic activity;protein-glutamine gamma-glutamyltransferase activity;transferase activity;transferase activity, transferring acyl groups;transferase activity, transferring amino-acyl groups	cell cortex part;cell part;cortical cytoskeleton;cytoplasmic part;cytoskeleton;intracellular non-membrane-bounded organelle;intracellular organelle;intracellular part;membrane;non-membrane-bounded organelle;organelle;plasma membrane	Cellmembrane;Cellshape;Completeproteome;Cytoplasm;Cytoskeleton;Erythrocytematuration;Lipoprotein;Membrane;Myristate;Referenceproteome			Epb42	Mus musculus	Erythrocyte membrane protein band 4.2 OX=10090	sp|P49222|EPB42_MOUSE	P49222	EPB42_MOUSE
		23.4367	23.4871	22.7063		22.0053			biological regulation;biosynthetic process;cellular biosynthetic process;cellular macromolecule biosynthetic process;cellular macromolecule metabolic process;cellular metabolic process;cellular nitrogen compound metabolic process;cellular process;macromolecule biosynthetic process;macromolecule metabolic process;metabolic process;ncRNA metabolic process;ncRNA processing;negative regulation of bio…	binding;DNA binding;nucleic acid binding;nucleic acid binding transcription factor activity;RNA binding;sequence-specific DNA binding transcription factor activity	cell part;cytoplasm;intracellular membrane-bounded organelle;intracellular non-membrane-bounded organelle;intracellular organelle;intracellular organelle part;intracellular part;macromolecular complex;membrane-bounded organelle;non-membrane-bounded organelle;nuclear part;nucleolus;nucleus;organelle;organelle part;ribonucleoprotein complex	3D-structure;Acetylation;Completeproteome;Cytoplasm;Nucleus;Phosphoprotein;Referenceproteome;Repressor;Ribonucleoprotein;RNA-binding;rRNAprocessing;Transcription;Transcriptionregulation;Translationregulation			Pa2g4	Mus musculus	Proliferation-associated protein 2G4 OX=10090	sp|P50580|PA2G4_MOUSE	P50580	PA2G4_MOUSE
			28.4323	28.7658	26.2218	28.0819	27.5338		aromatic compound biosynthetic process;biosynthetic process;carboxylic acid biosynthetic process;carboxylic acid metabolic process;cellular aromatic compound metabolic process;cellular biosynthetic process;cellular ketone metabolic process;cellular metabolic process;cellular nitrogen compound biosynthetic process;cellular nitrogen compound metabolic process;cellular process;cellular response to a…	binding;carbon-oxygen lyase activity;catalytic activity;cofactor binding;hydro-lyase activity;lyase activity;uroporphyrinogen-III synthase activity	cell part;cytoplasmic part;cytosol;intracellular membrane-bounded organelle;intracellular organelle;intracellular part;membrane-bounded organelle;mitochondrion;organelle	Completeproteome;Hemebiosynthesis;Lyase;Porphyrinbiosynthesis;Referenceproteome	Porphyrin and chlorophyll metabolism		Uros	Mus musculus	Uroporphyrinogen-III synthase OX=10090	sp|P51163|HEM4_MOUSE	P51163	HEM4_MOUSE
			24.1228			22.0913	24.94		biosynthetic process;cellular biosynthetic process;cellular macromolecule biosynthetic process;cellular macromolecule metabolic process;cellular metabolic process;cellular process;cellular protein metabolic process;macromolecule biosynthetic process;macromolecule metabolic process;metabolic process;primary metabolic process;protein metabolic process;translation	binding;nucleic acid binding;RNA binding;rRNA binding;structural constituent of ribosome;structural molecule activity	cell part;cytosolic large ribosomal subunit;intracellular organelle part;intracellular part;large ribosomal subunit;macromolecular complex;organelle part;ribonucleoprotein complex	Acetylation;Completeproteome;Polymorphism;Referenceproteome;Ribonucleoprotein;Ribosomalprotein;Tumorantigen	Ribosome		Rpl9	Mus musculus	60S ribosomal protein L9 OX=10090	sp|P51410|RL9_MOUSE	P51410	RL9_MOUSE
			25.4154			25.4646	27.7491		biological regulation;cellular process;chromosome segregation;establishment of localization;positive regulation of biological process;positive regulation of cell proliferation;positive regulation of cellular process;regulation of biological process;regulation of cell proliferation;regulation of cellular process;transmembrane transport;transport	transporter activity	cell part;cytoplasmic part;cytoskeletal part;integral to membrane;intracellular membrane-bounded organelle;intracellular non-membrane-bounded organelle;intracellular organelle;intracellular organelle part;intracellular part;intrinsic to membrane;macromolecular complex;membrane;membrane part;membrane-bounded organelle;mitochondrial inner membrane;mitochondrial membrane;mitochondrial nucleoid;mitoc…	Acetylation;Chromosomepartition;Completeproteome;Directproteinsequencing;Membrane;Methylation;Mitochondrion;Mitochondrioninnermembrane;Referenceproteome;Repeat;Transmembrane;Transmembranehelix;Transport	Calcium signaling pathway;Huntington's disease;Parkinson's disease		Slc25a5	Mus musculus	ADP/ATP translocase 2 OX=10090	sp|P51881|ADT2_MOUSE	P51881	ADT2_MOUSE
		24.85	24.3287	23.1575	25.0675	24.1193	26.3306		alcohol catabolic process;alcohol metabolic process;carbohydrate catabolic process;carbohydrate metabolic process;catabolic process;cell death;cellular carbohydrate catabolic process;cellular carbohydrate metabolic process;cellular metabolic process;cellular process;death;generation of precursor metabolites and energy;glucose catabolic process;glucose metabolic process;glycolysis;hexose catabolic…	adenyl nucleotide binding;adenyl ribonucleotide binding;alkali metal ion binding;ATP binding;binding;catalytic activity;cation binding;ion binding;kinase activity;magnesium ion binding;metal ion binding;nucleotide binding;phosphotransferase activity, alcohol group as acceptor;potassium ion binding;protein binding;purine nucleotide binding;purine ribonucleoside triphosphate binding;purine ribonucl…	cell part;cell projection;cilium;cytoplasmic part;extracellular membrane-bounded organelle;extracellular organelle;extracellular region part;extracellular vesicular exosome;intracellular membrane-bounded organelle;intracellular organelle;intracellular part;membrane;membrane-bounded organelle;membrane-bounded vesicle;mitochondrion;nucleus;organelle;plasma membrane;vesicle	Acetylation;Allostericenzyme;Alternativesplicing;ATP-binding;Completeproteome;Cytoplasm;Directproteinsequencing;Glycolysis;Hydroxylation;Kinase;Magnesium;Metal-binding;Nucleotide-binding;Nucleus;Phosphoprotein;Potassium;Pyruvate;Referenceproteome;Transferase;Ublconjugation	Carbon fixation in photosynthetic organisms;Glycolysis / Gluconeogenesis;Purine metabolism;Pyruvate metabolism;Type II diabetes mellitus		Pkm	Mus musculus	Pyruvate kinase PKM OX=10090	sp|P52480|KPYM_MOUSE	P52480	KPYM_MOUSE
			25.5136	24.0594		24.2033	24.9304		biosynthetic process;cellular biosynthetic process;cellular macromolecule biosynthetic process;cellular macromolecule metabolic process;cellular metabolic process;cellular process;cellular protein metabolic process;macromolecule biosynthetic process;macromolecule metabolic process;metabolic process;primary metabolic process;protein metabolic process;translation	binding;nucleic acid binding;RNA binding;structural constituent of ribosome;structural molecule activity	cell part;cytoplasmic part;intracellular membrane-bounded organelle;intracellular organelle;intracellular organelle part;intracellular part;large ribosomal subunit;macromolecular complex;membrane-bounded organelle;mitochondrion;organelle;organelle part;ribonucleoprotein complex	Acetylation;Completeproteome;Phosphoprotein;Referenceproteome;Ribonucleoprotein;Ribosomalprotein			Rpl10a	Mus musculus	60S ribosomal protein L10a OX=10090	sp|P53026|RL10A_MOUSE	P53026	RL10A_MOUSE
			22.707	24.7728		22.5653			alcohol catabolic process;alcohol metabolic process;anatomical structure development;carbohydrate catabolic process;carbohydrate metabolic process;catabolic process;cellular carbohydrate catabolic process;cellular carbohydrate metabolic process;cellular metabolic process;cellular process;developmental process;endocrine pancreas development;generation of precursor metabolites and energy;glucose ca…	adenyl nucleotide binding;adenyl ribonucleotide binding;alkali metal ion binding;ATP binding;binding;catalytic activity;cation binding;ion binding;kinase activity;magnesium ion binding;metal ion binding;nucleotide binding;phosphotransferase activity, alcohol group as acceptor;potassium ion binding;purine nucleotide binding;purine ribonucleoside triphosphate binding;purine ribonucleotide binding;p…	cell part;cytoplasmic part;cytosol;intracellular part	Allostericenzyme;Alternativesplicing;ATP-binding;Completeproteome;Glycolysis;Kinase;Magnesium;Metal-binding;Nucleotide-binding;Phosphoprotein;Potassium;Pyruvate;Referenceproteome;Transferase			Pklr	Mus musculus	Pyruvate kinase PKLR OX=10090	sp|P53657|KPYR_MOUSE	P53657	KPYR_MOUSE
			23.4779	24.083		23.6162			anion transport;behavioral response to nutrient;biological regulation;carbohydrate homeostasis;carboxylic acid transport;cellular process;cellular response to chemical stimulus;cellular response to organic cyclic compound;cellular response to organic substance;cellular response to stimulus;chemical homeostasis;establishment of localization;glucose homeostasis;homeostatic process;ion transmembrane…	active transmembrane transporter activity;carboxylic acid transmembrane transporter activity;monocarboxylic acid transmembrane transporter activity;organic acid transmembrane transporter activity;secondary active monocarboxylate transmembrane transporter activity;secondary active transmembrane transporter activity;substrate-specific transmembrane transporter activity;substrate-specific transporte…	cell part;cytoplasmic part;integral to membrane;integral to plasma membrane;intracellular membrane-bounded organelle;intracellular organelle;intracellular part;intrinsic to membrane;intrinsic to plasma membrane;membrane;membrane part;membrane-bounded organelle;mitochondrion;organelle;plasma membrane;plasma membrane part	Cellmembrane;Completeproteome;Membrane;Phosphoprotein;Referenceproteome;Symport;Transmembrane;Transmembranehelix;Transport			Slc16a1	Mus musculus	Monocarboxylate transporter 1 OX=10090	sp|P53986|MOT1_MOUSE	P53986	MOT1_MOUSE
		23.2751	24.1758	27.1142		29.6793	30.1933		biological regulation;biosynthetic process;cellular biosynthetic process;cellular macromolecule biosynthetic process;cellular macromolecule metabolic process;cellular metabolic process;cellular nitrogen compound metabolic process;cellular process;macromolecule biosynthetic process;macromolecule metabolic process;metabolic process;nitrogen compound metabolic process;nucleic acid metabolic process;…	binding;cation binding;DNA binding;ion binding;metal ion binding;nucleic acid binding;RNA binding;single-stranded DNA binding;single-stranded RNA binding;structure-specific DNA binding;transition metal ion binding;zinc ion binding	cell part;cytoplasmic part;cytosol;endoplasmic reticulum;intracellular membrane-bounded organelle;intracellular organelle;intracellular part;membrane-bounded organelle;nucleus;organelle	Acetylation;Alternativesplicing;Completeproteome;Cytoplasm;DNA-binding;Endoplasmicreticulum;Metal-binding;Methylation;Referenceproteome;Repeat;Repressor;Transcription;Transcriptionregulation;Zinc;Zinc-finger			Cnbp	Mus musculus	Cellular nucleic acid-binding protein OX=10090	sp|P53996|CNBP_MOUSE	P53996	CNBP_MOUSE
		21.4557		22.3684		24.7352	22.4847		biological regulation;cellular component assembly;cellular component organization;cellular component organization or biogenesis;macromolecular complex assembly;macromolecular complex subunit organization;protein complex assembly;protein complex subunit organization;protein homooligomerization;protein oligomerization;regulation of biological process;regulation of cellular process;regulation of ion…	binding;identical protein binding;protein binding;protein dimerization activity;protein homodimerization activity	cell part;cytoplasmic membrane-bounded vesicle;cytoplasmic part;cytoplasmic vesicle;cytoskeleton;extracellular membrane-bounded organelle;extracellular organelle;extracellular region part;extracellular vesicular exosome;integral to membrane;integral to plasma membrane;intracellular membrane-bounded organelle;intracellular non-membrane-bounded organelle;intracellular organelle;intracellular part;i…	3D-structure;Cellmembrane;Completeproteome;Cytoplasmicvesicle;Lipoprotein;Membrane;Palmitate;Phosphoprotein;Referenceproteome			Stom	Mus musculus	Erythrocyte band 7 integral membrane protein OX=10090	sp|P54116|STOM_MOUSE	P54116	STOM_MOUSE
			22.183	23.5076		22.2654			anatomical structure morphogenesis;axonogenesis;biological regulation;cell cycle process;cell part morphogenesis;cell projection morphogenesis;cell projection organization;cellular component disassembly;cellular component disassembly at cellular level;cellular component morphogenesis;cellular component organization;cellular component organization at cellular level;cellular component organization …	binding;protein binding	cell part;cytoplasm;cytoplasmic part;cytoskeletal part;cytosol;intracellular organelle part;intracellular part;macromolecular complex;membrane;microtubule;organelle part;protein complex	Acetylation;Coiledcoil;Completeproteome;Cytoplasm;Cytoskeleton;Developmentalprotein;Differentiation;Directproteinsequencing;Microtubule;Neurogenesis;Phosphoprotein;Referenceproteome	MAPK signaling pathway		Stmn1	Mus musculus	Stathmin OX=10090	sp|P54227|STMN1_MOUSE;sp|P55821|STMN2_MOUSE	P54227	STMN1_MOUSE
			24.3893	23.2961		25.0394	23.3629		anatomical structure formation involved in morphogenesis;angiogenesis;ATP biosynthetic process;ATP hydrolysis coupled proton transport;ATP metabolic process;ATP synthesis coupled proton transport;biological regulation;biosynthetic process;cation homeostasis;cation transport;cellular biosynthetic process;cellular cation homeostasis;cellular chemical homeostasis;cellular homeostasis;cellular ion ho…	active transmembrane transporter activity;adenyl nucleotide binding;adenyl ribonucleotide binding;ATP binding;ATPase activity;ATPase activity, coupled;ATPase activity, coupled to movement of substances;ATPase activity, coupled to transmembrane movement of ions;ATPase activity, coupled to transmembrane movement of substances;binding;catalytic activity;cation transmembrane transporter activity;cati…	cell part;cell surface;cytoplasmic part;intracellular membrane-bounded organelle;intracellular non-membrane-bounded organelle;intracellular organelle;intracellular organelle part;intracellular part;macromolecular complex;membrane;membrane part;membrane-bounded organelle;mitochondrial inner membrane;mitochondrial membrane;mitochondrial membrane part;mitochondrial nucleoid;mitochondrial part;mitoch…	Acetylation;ATP-binding;ATPsynthesis;CF(1);Completeproteome;Directproteinsequencing;Glycoprotein;Hydrogeniontransport;Hydrolase;Iontransport;Membrane;Mitochondrion;Mitochondrioninnermembrane;Nucleotide-binding;Phosphoprotein;Referenceproteome;Transitpeptide;Transport	Alzheimer's disease;Huntington's disease;Oxidative phosphorylation;Parkinson's disease		Atp5f1b	Mus musculus	ATP synthase subunit beta, mitochondrial OX=10090	sp|P56480|ATPB_MOUSE	P56480	ATPB_MOUSE
		22.9157	27.5864	27.2756	25.2015	26.734	26.4499		biological regulation;biosynthetic process;cellular biosynthetic process;cellular macromolecule biosynthetic process;cellular macromolecule metabolic process;cellular metabolic process;cellular nitrogen compound metabolic process;cellular process;macromolecule biosynthetic process;macromolecule metabolic process;metabolic process;nitrogen compound metabolic process;nucleic acid metabolic process;…	binding;DNA binding;molecular transducer activity;nucleic acid binding;RNA binding;signal transducer activity;translation elongation factor activity;translation factor activity, nucleic acid binding	cell part;cytoplasmic part;eukaryotic translation elongation factor 1 complex;intracellular membrane-bounded organelle;intracellular organelle;intracellular part;macromolecular complex;membrane-bounded organelle;nucleus;organelle;protein complex	Acetylation;Alternativesplicing;Completeproteome;Directproteinsequencing;DNA-binding;Elongationfactor;Nucleus;Phosphoprotein;Proteinbiosynthesis;Referenceproteome;Transcription;Transcriptionregulation			Eef1d	Mus musculus	Elongation factor 1-delta OX=10090	sp|P57776|EF1D_MOUSE	P57776	EF1D_MOUSE
			25.5763	24.7191	25.1339	24.7857	25.685		biosynthetic process;catabolic process;cell differentiation;cellular biosynthetic process;cellular catabolic process;cellular developmental process;cellular macromolecule biosynthetic process;cellular macromolecule metabolic process;cellular metabolic process;cellular nitrogen compound catabolic process;cellular nitrogen compound metabolic process;cellular process;developmental process;GTP catabo…	binding;catalytic activity;GTP binding;GTPase activity;guanyl nucleotide binding;guanyl ribonucleotide binding;hydrolase activity;hydrolase activity, acting on acid anhydrides;hydrolase activity, acting on acid anhydrides, in phosphorus-containing anhydrides;nucleic acid binding;nucleoside-triphosphatase activity;nucleotide binding;protein binding;purine nucleotide binding;purine ribonucleoside t…	cell part;cytoplasm;intracellular part;macromolecular complex;polysome;ribonucleoprotein complex	Acetylation;Completeproteome;Cytoplasm;Directproteinsequencing;Elongationfactor;GTP-binding;Nucleotide-binding;Phosphoprotein;Proteinbiosynthesis;Referenceproteome;Ublconjugation			Eef2	Mus musculus	Elongation factor 2 OX=10090	sp|P58252|EF2_MOUSE	P58252	EF2_MOUSE
			25.1517	24.9804	22.7945	25.1045	26.8643		biological regulation;cellular macromolecule metabolic process;cellular metabolic process;cellular nitrogen compound metabolic process;cellular process;macromolecule metabolic process;metabolic process;mRNA metabolic process;mRNA processing;nitrogen compound metabolic process;nucleic acid metabolic process;nucleobase-containing compound metabolic process;positive regulation of biological process;…	binding;DNA binding;nucleic acid binding;protein binding;RNA binding;single-stranded DNA binding;structure-specific DNA binding;translation activator activity;translation regulator activity;translation regulator activity, nucleic acid binding	cell part;intracellular membrane-bounded organelle;intracellular organelle;intracellular part;macromolecular complex;membrane-bounded organelle;nucleus;organelle;ribonucleoprotein complex	Acetylation;Completeproteome;Directproteinsequencing;DNA-binding;Nucleus;Phosphoprotein;Referenceproteome;Repeat;Ribonucleoprotein;RNA-binding	Spliceosome		Pcbp1	Mus musculus	Poly(rC)-binding protein 1 OX=10090	sp|P60335|PCBP1_MOUSE	P60335	PCBP1_MOUSE
		28.1568	28.2257	28.5661	29.0034	29.1657	28.8593			adenyl nucleotide binding;adenyl ribonucleotide binding;ATP binding;binding;nucleotide binding;protein binding;purine nucleotide binding;purine ribonucleoside triphosphate binding;purine ribonucleotide binding;ribonucleotide binding	cell cortex part;cell part;cortical cytoskeleton;cytoplasmic part;cytoskeleton;cytosol;extracellular membrane-bounded organelle;extracellular organelle;extracellular region part;extracellular vesicular exosome;H4/H2A histone acetyltransferase complex;histone acetyltransferase complex;histone methyltransferase complex;intracellular non-membrane-bounded organelle;intracellular organelle;intracellul…	Acetylation;ATP-binding;Completeproteome;Cytoplasm;Cytoskeleton;Directproteinsequencing;Methylation;Nucleotide-binding;Oxidation;Referenceproteome;Ublconjugation	Adherens junction;Arrhythmogenic right ventricular cardiomyopathy (ARVC);Bacterial invasion of epithelial cells;Dilated cardiomyopathy;Focal adhesion;Hypertrophic cardiomyopathy (HCM);Leukocyte transendothelial migration;Pathogenic Escherichia coli infection;Phagosome;Phototransduction - fly;Regulation of actin cytoskeleton;Shigellosis;Tight junction;Vibrio cholerae infection;Viral myocarditis		Actb	Mus musculus	Actin, cytoplasmic 1 OX=10090	sp|P60710|ACTB_MOUSE;sp|P63260|ACTG_MOUSE	P60710	ACTB_MOUSE
			25.6882	23.4859	23.3582	25.6111	28.6353		biosynthetic process;cellular biosynthetic process;cellular macromolecule biosynthetic process;cellular macromolecule metabolic process;cellular metabolic process;cellular process;cellular protein metabolic process;macromolecule biosynthetic process;macromolecule metabolic process;metabolic process;primary metabolic process;protein metabolic process;translation	binding;nucleic acid binding;RNA binding;structural constituent of ribosome;structural molecule activity	cell part;cytosolic small ribosomal subunit;intracellular organelle part;intracellular part;macromolecular complex;organelle part;ribonucleoprotein complex;small ribosomal subunit	Acetylation;Completeproteome;Cytoplasm;Isopeptidebond;Phosphoprotein;Referenceproteome;Ribonucleoprotein;Ribosomalprotein;Ublconjugation	Ribosome		Rps20	Mus musculus	40S ribosomal protein S20 OX=10090	sp|P60867|RS20_MOUSE	P60867	RS20_MOUSE
			26.1523			24.3024	24.4215		biosynthetic process;cellular biosynthetic process;cellular macromolecule biosynthetic process;cellular macromolecule metabolic process;cellular metabolic process;cellular process;cellular protein metabolic process;macromolecule biosynthetic process;macromolecule metabolic process;metabolic process;primary metabolic process;protein metabolic process;translation	structural constituent of ribosome;structural molecule activity	cell part;cytoplasmic part;intracellular non-membrane-bounded organelle;intracellular organelle;intracellular part;macromolecular complex;non-membrane-bounded organelle;organelle;ribonucleoprotein complex;ribosome	Acetylation;Completeproteome;Referenceproteome;Ribonucleoprotein;Ribosomalprotein	Ribosome		Rpl27	Mus musculus	60S ribosomal protein L27 OX=10090	sp|P61358|RL27_MOUSE	P61358	RL27_MOUSE
			22.8918	23.0805		23.4096	23.8633		biological regulation;biosynthetic process;cellular biosynthetic process;cellular macromolecule biosynthetic process;cellular macromolecule metabolic process;cellular metabolic process;cellular nitrogen compound metabolic process;cellular process;macromolecule biosynthetic process;macromolecule metabolic process;metabolic process;mRNA metabolic process;mRNA processing;nitrogen compound metabolic …	binding;DNA binding;nucleic acid binding;protein binding;RNA binding	cell junction;cell part;cell projection;cytoplasm;cytoskeletal part;intracellular non-membrane-bounded organelle;intracellular organelle;intracellular organelle part;intracellular part;macromolecular complex;non-membrane-bounded organelle;nuclear part;nucleoplasm;organelle;organelle part;podosome;protein complex;ribonucleoprotein complex;spliceosomal complex	Acetylation;Activator;Alternativesplicing;Celljunction;Cellprojection;Completeproteome;Cytoplasm;Directproteinsequencing;DNA-binding;Glycoprotein;Isopeptidebond;Methylation;mRNAprocessing;mRNAsplicing;Nucleus;Phosphoprotein;Referenceproteome;Repeat;Repressor;Ribonucleoprotein;RNA-binding;Spliceosome;Transcription;Transcriptionregulation;Ublconjugation	Spliceosome		Hnrnpk	Mus musculus	Heterogeneous nuclear ribonucleoprotein K OX=10090	sp|P61979|HNRPK_MOUSE	P61979	HNRPK_MOUSE
			23.1764	24.3176		23.4464	23.51		catabolic process;macromolecule catabolic process;macromolecule metabolic process;metabolic process;primary metabolic process;protein catabolic process;protein metabolic process	adenyl nucleotide binding;adenyl ribonucleotide binding;ATP binding;binding;catalytic activity;hydrolase activity;hydrolase activity, acting on acid anhydrides;hydrolase activity, acting on acid anhydrides, in phosphorus-containing anhydrides;nucleoside-triphosphatase activity;nucleotide binding;purine nucleotide binding;purine ribonucleoside triphosphate binding;purine ribonucleotide binding;pyr…	cell part;cytoplasm;intracellular membrane-bounded organelle;intracellular organelle;intracellular part;macromolecular complex;membrane-bounded organelle;nucleus;organelle;proteasome accessory complex;proteasome regulatory particle;protein complex	Acetylation;ATP-binding;Completeproteome;Cytoplasm;Isopeptidebond;Lipoprotein;Myristate;Nucleotide-binding;Nucleus;Phosphoprotein;Proteasome;Referenceproteome;Ublconjugation	Proteasome		Psmc1	Mus musculus	26S proteasome regulatory subunit 4 OX=10090	sp|P62192|PRS4_MOUSE	P62192	PRS4_MOUSE
		22.151	22.3143	25.1577			23.66		biological regulation;catabolic process;cellular catabolic process;cellular macromolecule catabolic process;cellular macromolecule metabolic process;cellular metabolic process;cellular process;macromolecule catabolic process;macromolecule metabolic process;metabolic process;modification-dependent macromolecule catabolic process;modification-dependent protein catabolic process;negative regulation …	adenyl nucleotide binding;adenyl ribonucleotide binding;ATP binding;ATPase activity;binding;catalytic activity;G-protein-coupled receptor binding;hormone receptor binding;hydrolase activity;hydrolase activity, acting on acid anhydrides;hydrolase activity, acting on acid anhydrides, in phosphorus-containing anhydrides;nucleoside-triphosphatase activity;nucleotide binding;peptide hormone receptor b…	cell part;cytoplasm;cytoplasmic part;cytoplasmic vesicle;cytosolic part;cytosolic proteasome complex;holo TFIIH complex;inclusion body;intracellular membrane-bounded organelle;intracellular organelle;intracellular organelle part;intracellular part;macromolecular complex;membrane-bounded organelle;nuclear part;nuclear proteasome complex;nucleoplasm part;nucleus;organelle;organelle part;proteasome …	Acetylation;ATP-binding;Completeproteome;Cytoplasm;Nucleotide-binding;Nucleus;Proteasome;Referenceproteome	Proteasome		Psmc5	Mus musculus	26S proteasome regulatory subunit 8 OX=10090	sp|P62196|PRS8_MOUSE	P62196	PRS8_MOUSE
			24.7363	23.5065		25.1437	25.6642		biosynthetic process;cellular biosynthetic process;cellular macromolecule biosynthetic process;cellular macromolecule metabolic process;cellular metabolic process;cellular nitrogen compound metabolic process;cellular process;macromolecule biosynthetic process;macromolecule metabolic process;maturation of SSU-rRNA;maturation of SSU-rRNA from tricistronic rRNA transcript (SSU-rRNA, 5.8S rRNA, LSU-r…	structural constituent of ribosome;structural molecule activity	cell part;cytosolic small ribosomal subunit;intracellular organelle part;intracellular part;macromolecular complex;organelle part;ribonucleoprotein complex;small ribosomal subunit	Acetylation;Completeproteome;Cytoplasm;Referenceproteome;Ribonucleoprotein;Ribosomalprotein	Ribosome		Rps8	Mus musculus	40S ribosomal protein S8 OX=10090	sp|P62242|RS8_MOUSE	P62242	RS8_MOUSE
			25.5213	24.695		25.2022	26.3634		biological regulation;biosynthetic process;cellular biosynthetic process;cellular macromolecule biosynthetic process;cellular macromolecule metabolic process;cellular metabolic process;cellular process;cellular protein metabolic process;macromolecule biosynthetic process;macromolecule metabolic process;metabolic process;multi-organism process;positive regulation of biological process;positive reg…	structural constituent of ribosome;structural molecule activity	cell part;cytosolic small ribosomal subunit;intracellular organelle part;intracellular part;macromolecular complex;organelle part;ribonucleoprotein complex;small ribosomal subunit	Completeproteome;Referenceproteome;Ribonucleoprotein;Ribosomalprotein	Ribosome		Rps15a	Mus musculus	40S ribosomal protein S15a OX=10090	sp|P62245|RS15A_MOUSE	P62245	RS15A_MOUSE
			22.1632	22.8635					anatomical structure development;biological regulation;cell migration;cell motility;cellular chemical homeostasis;cellular component movement;cellular homeostasis;cellular ion homeostasis;cellular process;cerebral cortex development;chemical homeostasis;developmental process;establishment of localization;establishment of localization in cell;establishment of protein localization;hippocampus devel…	binding;channel regulator activity;potassium channel regulator activity;protein binding;protein domain specific binding	cell part;cytoplasmic membrane-bounded vesicle;cytoplasmic part;cytoplasmic vesicle;cytoplasmic vesicle membrane;cytoplasmic vesicle part;cytoskeletal part;cytosol;extracellular membrane-bounded organelle;extracellular organelle;extracellular region part;extracellular vesicular exosome;intracellular membrane-bounded organelle;intracellular organelle;intracellular organelle part;intracellular part…	Acetylation;Completeproteome;Cytoplasm;Directproteinsequencing;Phosphoprotein;Referenceproteome	Cell cycle;Neurotrophin signaling pathway;Oocyte meiosis		Ywhae	Mus musculus	14-3-3 protein epsilon OX=10090	sp|P62259|1433E_MOUSE	P62259	1433E_MOUSE
		24.4355	24.9614	24.2537		24.7998	27.321		biological regulation;biosynthetic process;cell differentiation;cellular biosynthetic process;cellular component assembly;cellular component assembly at cellular level;cellular component organization;cellular component organization at cellular level;cellular component organization or biogenesis;cellular component organization or biogenesis at cellular level;cellular developmental process;cellular…	binding;mRNA 5'-UTR binding;mRNA binding;nucleic acid binding;RNA binding;structural constituent of ribosome;structural molecule activity;translation regulator activity	cell part;cytoplasmic part;cytosolic small ribosomal subunit;intracellular membrane-bounded organelle;intracellular non-membrane-bounded organelle;intracellular organelle;intracellular organelle part;intracellular part;macromolecular complex;membrane-bounded organelle;mitochondrion;non-membrane-bounded organelle;nuclear part;nucleolus;organelle;organelle part;ribonucleoprotein complex;small ribos…	Completeproteome;Phosphoprotein;Referenceproteome;Ribonucleoprotein;Ribosomalprotein	Ribosome		Rps14	Mus musculus	40S ribosomal protein S14 OX=10090	sp|P62264|RS14_MOUSE	P62264	RS14_MOUSE
			23.9521			23.5755	24.7708		biosynthetic process;cellular biosynthetic process;cellular macromolecule biosynthetic process;cellular macromolecule metabolic process;cellular metabolic process;cellular process;cellular protein metabolic process;macromolecule biosynthetic process;macromolecule metabolic process;metabolic process;primary metabolic process;protein metabolic process;translation	structural constituent of ribosome;structural molecule activity	cell part;cytosolic small ribosomal subunit;intracellular organelle part;intracellular part;macromolecular complex;organelle part;ribonucleoprotein complex;small ribosomal subunit	Acetylation;Completeproteome;Hydroxylation;Referenceproteome;Ribonucleoprotein;Ribosomalprotein	Ribosome		Rps23	Mus musculus	40S ribosomal protein S23 OX=10090	sp|P62267|RS23_MOUSE	P62267	RS23_MOUSE
			25.2647	22.791		25.5046	27.6108		biosynthetic process;cellular biosynthetic process;cellular component biogenesis;cellular component biogenesis at cellular level;cellular component organization or biogenesis;cellular component organization or biogenesis at cellular level;cellular macromolecule biosynthetic process;cellular macromolecule metabolic process;cellular metabolic process;cellular process;cellular protein metabolic proc…	binding;nucleic acid binding;protein binding;RNA binding;rRNA binding;structural constituent of ribosome;structural molecule activity	cell part;cytoplasmic part;cytosol;intracellular organelle part;intracellular part;macromolecular complex;organelle part;ribonucleoprotein complex;small ribosomal subunit	Acetylation;Completeproteome;Cytoplasm;Referenceproteome;Ribonucleoprotein;Ribosomalprotein;RNA-binding;rRNA-binding	Ribosome		Rps18	Mus musculus	40S ribosomal protein S18 OX=10090	sp|P62270|RS18_MOUSE	P62270	RS18_MOUSE
			25.3807			25.1975	26.3766		biosynthetic process;cellular biosynthetic process;cellular macromolecule biosynthetic process;cellular macromolecule metabolic process;cellular metabolic process;cellular process;cellular protein metabolic process;macromolecule biosynthetic process;macromolecule metabolic process;metabolic process;primary metabolic process;protein metabolic process;translation	binding;nucleic acid binding;RNA binding;rRNA binding;structural constituent of ribosome;structural molecule activity	cell part;cytoplasmic part;intracellular non-membrane-bounded organelle;intracellular organelle;intracellular part;macromolecular complex;non-membrane-bounded organelle;organelle;ribonucleoprotein complex;ribosome	Acetylation;Citrullination;Completeproteome;Lipoprotein;Palmitate;Referenceproteome;Ribonucleoprotein;Ribosomalprotein;RNA-binding;rRNA-binding	Ribosome		Rps11	Mus musculus	40S ribosomal protein S11 OX=10090	sp|P62281|RS11_MOUSE	P62281	RS11_MOUSE
			25.8946	24.7903	23.5986	26.2529	25.8035		biological regulation;biosynthetic process;cellular biosynthetic process;cellular macromolecule biosynthetic process;cellular macromolecule metabolic process;cellular metabolic process;cellular process;cellular protein metabolic process;macromolecule biosynthetic process;macromolecule metabolic process;metabolic process;negative regulation of biological process;negative regulation of cellular met…	binding;mRNA binding;nucleic acid binding;RNA binding;structural constituent of ribosome;structural molecule activity	cell part;cytosolic small ribosomal subunit;intracellular non-membrane-bounded organelle;intracellular organelle;intracellular organelle part;intracellular part;macromolecular complex;non-membrane-bounded organelle;nuclear part;nucleolus;organelle;organelle part;ribonucleoprotein complex;small ribosomal subunit	Acetylation;Completeproteome;Phosphoprotein;Referenceproteome;Ribonucleoprotein;Ribosomalprotein	Ribosome		Rps13	Mus musculus	40S ribosomal protein S13 OX=10090	sp|P62301|RS13_MOUSE	P62301	RS13_MOUSE
			25.8534		23.7668	26.1227	27.0437		biological regulation;biosynthetic process;cellular biosynthetic process;cellular macromolecule biosynthetic process;cellular macromolecule metabolic process;cellular metabolic process;cellular process;cellular protein metabolic process;developmental process;macromolecule biosynthetic process;macromolecule metabolic process;metabolic process;multicellular organismal development;multicellular orga…	binding;nucleic acid binding;RNA binding;rRNA binding;structural constituent of ribosome;structural molecule activity	cell part;cytoplasmic part;intracellular non-membrane-bounded organelle;intracellular organelle;intracellular organelle part;intracellular part;macromolecular complex;non-membrane-bounded organelle;organelle;organelle part;polysome;ribonucleoprotein complex;ribosome;small ribosomal subunit	Completeproteome;Cytoplasm;Referenceproteome;Ribonucleoprotein;Ribosomalprotein;RNA-binding;rRNA-binding	Ribosome		Rps4x	Mus musculus	40S ribosomal protein S4, X isoform OX=10090	sp|P62702|RS4X_MOUSE	P62702	RS4X_MOUSE
			24.179			23.8891	25.0071		biosynthetic process;cellular biosynthetic process;cellular macromolecule biosynthetic process;cellular macromolecule metabolic process;cellular metabolic process;cellular process;cellular protein metabolic process;macromolecule biosynthetic process;macromolecule metabolic process;metabolic process;primary metabolic process;protein metabolic process;translation	structural constituent of ribosome;structural molecule activity	cell part;cytosolic large ribosomal subunit;intracellular organelle part;intracellular part;large ribosomal subunit;macromolecular complex;organelle part;ribonucleoprotein complex	Completeproteome;Phosphoprotein;Referenceproteome;Ribonucleoprotein;Ribosomalprotein	Ribosome		Rpl18a	Mus musculus	60S ribosomal protein L18a OX=10090	sp|P62717|RL18A_MOUSE	P62717	RL18A_MOUSE
			25.1168		22.6348	24.1289	26.0568		biosynthetic process;cellular biosynthetic process;cellular macromolecule biosynthetic process;cellular macromolecule metabolic process;cellular metabolic process;cellular process;cellular protein metabolic process;macromolecule biosynthetic process;macromolecule metabolic process;metabolic process;primary metabolic process;protein metabolic process;translation	binding;nucleic acid binding;nucleotide binding;protein binding;RNA binding;rRNA binding;structural constituent of ribosome;structural molecule activity	cell part;cytoplasmic part;intracellular membrane-bounded organelle;intracellular non-membrane-bounded organelle;intracellular organelle;intracellular part;macromolecular complex;membrane-bounded organelle;non-membrane-bounded organelle;nucleus;organelle;ribonucleoprotein complex;ribosome	Citrullination;Completeproteome;Methylation;Phosphoprotein;Referenceproteome;Ribonucleoprotein;Ribosomalprotein;RNA-binding;rRNA-binding	Ribosome		Rpl23a	Mus musculus	60S ribosomal protein L23a OX=10090	sp|P62751|RL23A_MOUSE	P62751	RL23A_MOUSE
			25.0728	23.6055		24.6667	26.9807		activation-induced cell death of T cells;anatomical structure development;anatomical structure morphogenesis;apoptosis;biological regulation;biosynthetic process;carbohydrate homeostasis;cell activation;cell activation involved in immune response;cell cycle checkpoint;cell cycle phase;cell cycle process;cell death;cell development;cell differentiation;cell proliferation;cellular biosynthetic proc…	binding;protein binding;structural constituent of ribosome;structural molecule activity	cell part;cytoplasm;cytoplasmic part;cytosolic small ribosomal subunit;intracellular non-membrane-bounded organelle;intracellular organelle;intracellular organelle part;intracellular part;macromolecular complex;non-membrane-bounded organelle;nuclear part;nucleolus;organelle;organelle part;perinuclear region of cytoplasm;polysome;ribonucleoprotein complex;ribosome;small ribosomal subunit	Acetylation;Completeproteome;Directproteinsequencing;Phosphoprotein;Referenceproteome;Ribonucleoprotein;Ribosomalprotein	Insulin signaling pathway;mTOR signaling pathway;Ribosome		Rps6	Mus musculus	40S ribosomal protein S6 OX=10090	sp|P62754|RS6_MOUSE	P62754	RS6_MOUSE
		27.0737	28.6588	27.4147	25.6638	25.2364	25.1757		biological regulation;cellular component assembly;cellular component assembly at cellular level;cellular component organization;cellular component organization at cellular level;cellular component organization or biogenesis;cellular component organization or biogenesis at cellular level;cellular macromolecular complex assembly;cellular macromolecular complex subunit organization;cellular process;…	binding;DNA binding;nucleic acid binding;protein binding	actin cytoskeleton;cell part;chromosomal part;cytoskeleton;intracellular non-membrane-bounded organelle;intracellular organelle;intracellular organelle part;intracellular part;macromolecular complex;non-membrane-bounded organelle;nuclear part;nucleolus;nucleoplasm;nucleosome;organelle;organelle part;protein-DNA complex	3D-structure;Acetylation;Chromosome;Citrullination;Completeproteome;DNA-binding;Isopeptidebond;Methylation;Nucleosomecore;Nucleus;Phosphoprotein;Referenceproteome;Ublconjugation	Systemic lupus erythematosus		Hist1h4a	Mus musculus	Histone H4 OX=10090	sp|P62806|H4_MOUSE	P62806	H4_MOUSE
			23.6649	24.571			24.1771		actin cytoskeleton organization;actin filament-based process;biological regulation;cell cycle phase;cell cycle process;cellular component organization;cellular component organization at cellular level;cellular component organization or biogenesis;cellular component organization or biogenesis at cellular level;cellular localization;cellular macromolecule localization;cellular process;cellular prot…	binding;catalytic activity;GTP binding;GTPase activity;guanyl nucleotide binding;guanyl ribonucleotide binding;hydrolase activity;hydrolase activity, acting on acid anhydrides;hydrolase activity, acting on acid anhydrides, in phosphorus-containing anhydrides;nucleoside-triphosphatase activity;nucleotide binding;protein binding;purine nucleotide binding;purine ribonucleoside triphosphate binding;p…	cell part;cytoplasm;cytoplasmic membrane-bounded vesicle;cytoplasmic part;cytoplasmic vesicle;intracellular membrane-bounded organelle;intracellular organelle;intracellular part;melanosome;membrane-bounded organelle;membrane-bounded vesicle;nucleus;organelle;pigment granule;vesicle	Acetylation;Cellcycle;Celldivision;Completeproteome;Cytoplasm;Directproteinsequencing;GTP-binding;Isopeptidebond;Mitosis;Nucleotide-binding;Nucleus;Proteintransport;Referenceproteome;Transport;Ublconjugation	Ribosome biogenesis in eukaryotes;RNA transport		Ran	Mus musculus	GTP-binding nuclear protein Ran OX=10090	sp|P62827|RAN_MOUSE;sp|Q61820|RANT_MOUSE	P62827	RAN_MOUSE
			25.1615		23.6484	25.6677	26.7339		biosynthetic process;cellular biosynthetic process;cellular macromolecule biosynthetic process;cellular macromolecule metabolic process;cellular metabolic process;cellular process;cellular protein metabolic process;macromolecule biosynthetic process;macromolecule metabolic process;metabolic process;primary metabolic process;protein metabolic process;translation	binding;protein binding;structural constituent of ribosome;structural molecule activity	cell part;cytoplasmic part;cytosolic large ribosomal subunit;cytosolic part;cytosolic ribosome;intracellular non-membrane-bounded organelle;intracellular organelle;intracellular organelle part;intracellular part;large ribosomal subunit;macromolecular complex;non-membrane-bounded organelle;nuclear part;nucleolus;organelle;organelle part;ribonucleoprotein complex;ribosome	Completeproteome;Phosphoprotein;Referenceproteome;Ribonucleoprotein;Ribosomalprotein	Ribosome		Rpl23	Mus musculus	60S ribosomal protein L23 OX=10090	sp|P62830|RL23_MOUSE	P62830	RL23_MOUSE
			22.2496			23.4361	22.2453		biological regulation;biosynthetic process;cellular biosynthetic process;cellular macromolecule biosynthetic process;cellular macromolecule metabolic process;cellular metabolic process;cellular nitrogen compound metabolic process;cellular process;cellular protein metabolic process;erythrocyte homeostasis;homeostasis of number of cells;homeostatic process;macromolecule biosynthetic process;macromo…	binding;nucleotide binding;structural constituent of ribosome;structural molecule activity	cell part;cytosolic small ribosomal subunit;intracellular non-membrane-bounded organelle;intracellular organelle;intracellular organelle part;intracellular part;macromolecular complex;non-membrane-bounded organelle;nuclear part;nucleolus;organelle;organelle part;ribonucleoprotein complex;small ribosomal subunit	Acetylation;Alternativesplicing;Completeproteome;Phosphoprotein;Referenceproteome;Ribonucleoprotein;Ribosomalprotein	Ribosome		Rps24	Mus musculus	40S ribosomal protein S24 OX=10090	sp|P62849|RS24_MOUSE	P62849	RS24_MOUSE
			26.1627	25.0373		26.5882	27.7791		cellular component assembly;cellular component assembly at cellular level;cellular component organization;cellular component organization at cellular level;cellular component organization or biogenesis;cellular component organization or biogenesis at cellular level;cellular macromolecular complex assembly;cellular macromolecular complex subunit organization;cellular process;macromolecular complex…	structural constituent of ribosome;structural molecule activity	cell part;cytosolic small ribosomal subunit;intracellular non-membrane-bounded organelle;intracellular organelle;intracellular organelle part;intracellular part;macromolecular complex;non-membrane-bounded organelle;nuclear part;nucleolus;organelle;organelle part;ribonucleoprotein complex;small ribosomal subunit	Acetylation;Completeproteome;Referenceproteome;Ribonucleoprotein;Ribosomalprotein	Ribosome		Rps25	Mus musculus	40S ribosomal protein S25 OX=10090	sp|P62852|RS25_MOUSE	P62852	RS25_MOUSE
		22.3446		22.9549		24.9623	25.8234		biosynthetic process;cellular biosynthetic process;cellular macromolecule biosynthetic process;cellular macromolecule metabolic process;cellular metabolic process;cellular process;cellular protein metabolic process;macromolecule biosynthetic process;macromolecule metabolic process;metabolic process;primary metabolic process;protein metabolic process;translation	structural constituent of ribosome;structural molecule activity	cell part;cytoplasmic part;intracellular non-membrane-bounded organelle;intracellular organelle;intracellular part;macromolecular complex;non-membrane-bounded organelle;organelle;ribonucleoprotein complex;ribosome	Completeproteome;Referenceproteome;Ribonucleoprotein;Ribosomalprotein	Ribosome		Rps26	Mus musculus	40S ribosomal protein S26 OX=10090	sp|P62855|RS26_MOUSE	P62855	RS26_MOUSE
			24.6635		21.9713	23.679	25.2067		biosynthetic process;cellular biosynthetic process;cellular macromolecule biosynthetic process;cellular macromolecule metabolic process;cellular metabolic process;cellular process;cellular protein metabolic process;macromolecule biosynthetic process;macromolecule metabolic process;metabolic process;primary metabolic process;protein metabolic process;translation	structural constituent of ribosome;structural molecule activity	cell part;cytoplasmic part;intracellular non-membrane-bounded organelle;intracellular organelle;intracellular part;macromolecular complex;non-membrane-bounded organelle;organelle;ribonucleoprotein complex;ribosome	Completeproteome;Referenceproteome;Ribonucleoprotein;Ribosomalprotein			Fau	Mus musculus	40S ribosomal protein S30 OX=10090	sp|P62862|RS30_MOUSE	P62862	RS30_MOUSE
			25.1106	24.3316	22.5993	25.1016	23.9642		biosynthetic process;cellular biosynthetic process;cellular macromolecule biosynthetic process;cellular macromolecule metabolic process;cellular metabolic process;cellular process;cellular protein metabolic process;macromolecule biosynthetic process;macromolecule metabolic process;metabolic process;primary metabolic process;protein metabolic process;translation	structural constituent of ribosome;structural molecule activity	cell part;cytosolic large ribosomal subunit;intracellular organelle part;intracellular part;large ribosomal subunit;macromolecular complex;organelle part;ribonucleoprotein complex	Acetylation;Completeproteome;Phosphoprotein;Referenceproteome;Ribonucleoprotein;Ribosomalprotein	Ribosome		Rpl30	Mus musculus	60S ribosomal protein L30 OX=10090	sp|P62889|RL30_MOUSE	P62889	RL30_MOUSE
			24.6793			24.2351	25.6088		biosynthetic process;cellular biosynthetic process;cellular macromolecule biosynthetic process;cellular macromolecule metabolic process;cellular metabolic process;cellular process;cellular protein metabolic process;macromolecule biosynthetic process;macromolecule metabolic process;metabolic process;primary metabolic process;protein metabolic process;translation	structural constituent of ribosome;structural molecule activity	cell part;cytosolic large ribosomal subunit;intracellular organelle part;intracellular part;large ribosomal subunit;macromolecular complex;organelle part;ribonucleoprotein complex	Acetylation;Completeproteome;Phosphoprotein;Referenceproteome;Ribonucleoprotein;Ribosomalprotein	Ribosome		Rpl31	Mus musculus	60S ribosomal protein L31 OX=10090	sp|P62900|RL31_MOUSE	P62900	RL31_MOUSE
			27.1843	24.7656	23.1123	26.4441	28.4057		activation of caspase activity;biological regulation;biosynthetic process;catabolic process;cellular biosynthetic process;cellular catabolic process;cellular macromolecule biosynthetic process;cellular macromolecule catabolic process;cellular macromolecule metabolic process;cellular metabolic process;cellular nitrogen compound metabolic process;cellular process;cellular protein metabolic process;…	binding;carbon-oxygen lyase activity;catalytic activity;damaged DNA binding;DNA binding;DNA-(apurinic or apyrimidinic site) lyase activity;lyase activity;mRNA binding;nucleic acid binding;RNA binding;structural constituent of ribosome;structural molecule activity	cell part;cell projection;cell projection membrane;cell projection part;cytoplasm;cytosolic small ribosomal subunit;dendrite;endomembrane system;intracellular membrane-bounded organelle;intracellular organelle;intracellular organelle part;intracellular part;leading edge membrane;macromolecular complex;membrane part;membrane-bounded organelle;neuron projection;nucleus;organelle;organelle part;plas…	Acetylation;Completeproteome;Cytoplasm;Isopeptidebond;Phosphoprotein;Referenceproteome;Ribonucleoprotein;Ribosomalprotein;RNA-binding;Ublconjugation	Ribosome		Rps3	Mus musculus	40S ribosomal protein S3 OX=10090	sp|P62908|RS3_MOUSE	P62908	RS3_MOUSE
		22.779	25.7697		23.3611	25.4297	26.9188		biosynthetic process;cellular biosynthetic process;cellular macromolecule biosynthetic process;cellular macromolecule metabolic process;cellular metabolic process;cellular process;cellular protein metabolic process;macromolecule biosynthetic process;macromolecule metabolic process;metabolic process;primary metabolic process;protein metabolic process;translation	binding;nucleic acid binding;RNA binding;rRNA binding;structural constituent of ribosome;structural molecule activity	cell part;cytosolic large ribosomal subunit;intracellular organelle part;intracellular part;large ribosomal subunit;macromolecular complex;organelle part;ribonucleoprotein complex	Completeproteome;Cytoplasm;Hydroxylation;Referenceproteome;Ribonucleoprotein;Ribosomalprotein;RNA-binding;rRNA-binding	Ribosome		Rpl8	Mus musculus	60S ribosomal protein L8 OX=10090	sp|P62918|RL8_MOUSE	P62918	RL8_MOUSE
			24.3669	23.7294		23.7239			biological regulation;biosynthetic process;cellular biosynthetic process;cellular macromolecule biosynthetic process;cellular macromolecule metabolic process;cellular metabolic process;cellular nitrogen compound metabolic process;cellular process;chordate embryonic development;CRD-mediated mRNA stabilization;developmental process;embryo development;embryo development ending in birth or egg hatchi…	binding;DNA binding;nucleic acid binding;protein binding;RNA binding;single-stranded DNA binding;structure-specific DNA binding	cell part;CRD-mediated mRNA stability complex;cytoplasm;cytoplasmic part;extracellular membrane-bounded organelle;extracellular organelle;extracellular region part;extracellular vesicular exosome;histone pre-mRNA 3'end processing complex;intracellular membrane-bounded organelle;intracellular non-membrane-bounded organelle;intracellular organelle;intracellular organelle part;intracellular part;mac…	Acetylation;Activator;Completeproteome;Cytoplasm;DNA-binding;Isopeptidebond;Mitogen;mRNAprocessing;mRNAsplicing;Nucleus;Phosphoprotein;Referenceproteome;Repressor;RNA-binding;Secreted;Transcription;Transcriptionregulation;Ublconjugation			Ybx1	Mus musculus	Nuclease-sensitive element-binding protein 1 OX=10090	sp|P62960|YBOX1_MOUSE;sp|Q9Z2C8|YBOX2_MOUSE	P62960	YBOX1_MOUSE
		27.2502	26.4815	26.6309	26.1522	26.7188	26.9555		biosynthetic process;cellular biosynthetic process;cellular macromolecule biosynthetic process;cellular macromolecule metabolic process;cellular metabolic process;cellular process;cellular protein metabolic process;macromolecule biosynthetic process;macromolecule metabolic process;metabolic process;primary metabolic process;protein metabolic process;translation	binding;cation binding;ion binding;metal ion binding;structural constituent of ribosome;structural molecule activity	cell part;cytoplasmic part;cytosol;cytosolic small ribosomal subunit;intracellular organelle part;intracellular part;macromolecular complex;nuclear part;nucleoplasm;organelle part;ribonucleoprotein complex;small ribosomal subunit	Acetylation;Completeproteome;Cytoplasm;Isopeptidebond;Metal-binding;Nucleus;Phosphoprotein;Referenceproteome;Ribonucleoprotein;Ribosomalprotein;Ublconjugation;Zinc;Zinc-finger	Ribosome		Rps27a	Mus musculus	Ubiquitin-40S ribosomal protein S27a OX=10090	sp|P62983|RS27A_MOUSE;sp|P62984|RL40_MOUSE;sp|P0CG49|UBB_MOUSE;sp|P0CG50|UBC_MOUSE	P62983	RS27A_MOUSE
		27.2577	27.8888	28.7044	27.0441	28.7964	27.6948		ATP catabolic process;ATP metabolic process;biological regulation;biosynthetic process;catabolic process;cellular biosynthetic process;cellular catabolic process;cellular component disassembly;cellular component disassembly at cellular level;cellular component organization;cellular component organization at cellular level;cellular component organization or biogenesis;cellular component organizati…	adenyl nucleotide binding;adenyl ribonucleotide binding;ATP binding;ATPase activity;ATPase activity, coupled;binding;catalytic activity;hydrolase activity;hydrolase activity, acting on acid anhydrides;hydrolase activity, acting on acid anhydrides, in phosphorus-containing anhydrides;nucleoside-triphosphatase activity;nucleotide binding;protein binding;purine nucleotide binding;purine ribonucleosi…	cell part;cytoplasmic membrane-bounded vesicle;cytoplasmic part;cytoplasmic vesicle;cytosol;extracellular membrane-bounded organelle;extracellular organelle;extracellular region part;extracellular vesicular exosome;intracellular;intracellular membrane-bounded organelle;intracellular non-membrane-bounded organelle;intracellular organelle;intracellular organelle part;intracellular part;macromolecul…	3D-structure;Acetylation;ATP-binding;Cellmembrane;Chaperone;Completeproteome;Cytoplasm;Directproteinsequencing;Membrane;Methylation;mRNAprocessing;mRNAsplicing;Nucleotide-binding;Nucleus;Phosphoprotein;Referenceproteome;Repressor;Spliceosome;Stressresponse;Transcription;Transcriptionregulation;Ublconjugation	Antigen processing and presentation;Endocytosis;MAPK signaling pathway;Measles;Protein processing in endoplasmic reticulum;Spliceosome;Toxoplasmosis		Hspa8	Mus musculus	Heat shock cognate 71 kDa protein OX=10090	sp|P63017|HSP7C_MOUSE	P63017	HSP7C_MOUSE
			22.791			22.1803	23.1746		activation of caspase activity;activation of immune response;activation of innate immune response;adaptive immune response;adaptive immune response based on somatic recombination of immune receptors built from immunoglobulin superfamily domains;B cell activation;B cell activation involved in immune response;B cell cytokine production;B cell mediated immunity;B cell proliferation;biological regula…	adenyl nucleotide binding;adenyl ribonucleotide binding;ATP binding;binding;double-stranded RNA binding;lipopolysaccharide binding;nucleic acid binding;nucleotide binding;purine nucleotide binding;purine ribonucleoside triphosphate binding;purine ribonucleotide binding;ribonucleotide binding;RNA binding	cell part;cell surface;coated pit;coated vesicle;cyclin-dependent protein kinase activating kinase holoenzyme complex;cytoplasm;cytoplasmic membrane-bounded vesicle;cytoplasmic part;cytoplasmic vesicle;cytosol;early endosome;endosome;extracellular region part;extracellular space;intracellular membrane-bounded organelle;intracellular organelle;intracellular organelle lumen;intracellular organelle …	Acetylation;Alternativesplicing;ATP-binding;Chaperone;Completeproteome;Directproteinsequencing;Mitochondrion;Nucleotide-binding;Phosphoprotein;Referenceproteome;Transitpeptide	ko05152;RNA degradation;Type I diabetes mellitus		Hspd1	Mus musculus	60 kDa heat shock protein, mitochondrial OX=10090	sp|P63038|CH60_MOUSE	P63038	CH60_MOUSE
		23.7781	23.1684	23.9219	22.6059	23.0744	23.3164		amine transport;biological regulation;cellular process;establishment of localization;establishment of localization in cell;establishment of protein localization;establishment of protein localization in mitochondrion;establishment of protein localization to organelle;histamine secretion;histamine secretion by mast cell;histamine secretion involved in inflammatory response;histamine transport;hormo…	binding;protein binding;protein domain specific binding	cell leading edge;cell part;cytoplasmic membrane-bounded vesicle;cytoplasmic part;cytoplasmic vesicle;cytoplasmic vesicle membrane;cytoplasmic vesicle part;cytoskeletal part;cytosol;extracellular membrane-bounded organelle;extracellular organelle;extracellular region part;extracellular vesicular exosome;intracellular membrane-bounded organelle;intracellular organelle;intracellular organelle part;…	Acetylation;Completeproteome;Cytoplasm;Directproteinsequencing;Phosphoprotein;Referenceproteome	Cell cycle;Neurotrophin signaling pathway;Oocyte meiosis		Ywhaz	Mus musculus	14-3-3 protein zeta/delta OX=10090	sp|P63101|1433Z_MOUSE	P63101	1433Z_MOUSE
			26.1099	27.1194	24.5356	26.6425	25.6083		aging;amine biosynthetic process;amine metabolic process;biological regulation;biosynthetic process;carboxylic acid biosynthetic process;carboxylic acid metabolic process;cellular amine metabolic process;cellular amino acid biosynthetic process;cellular amino acid metabolic process;cellular biosynthetic process;cellular ketone metabolic process;cellular macromolecule metabolic process;cellular me…	binding;nucleic acid binding;ribonucleoprotein binding;ribosome binding;RNA binding;translation elongation factor activity;translation factor activity, nucleic acid binding	cell body;cell part;cell projection;cytoplasm;cytoplasmic part;dendrite;endoplasmic reticulum membrane;endoplasmic reticulum part;intracellular membrane-bounded organelle;intracellular organelle;intracellular organelle part;intracellular part;macromolecular complex;membrane;membrane part;membrane-bounded organelle;neuron projection;neuronal cell body;nuclear part;nuclear pore;nucleus;organelle;or…	Acetylation;Completeproteome;Cytoplasm;Directproteinsequencing;Elongationfactor;Endoplasmicreticulum;Hypusine;Membrane;mRNAtransport;Nuclearporecomplex;Nucleus;Proteinbiosynthesis;Proteintransport;Referenceproteome;RNA-binding;Translocation;Transport			Eif5a	Mus musculus	Eukaryotic translation initiation factor 5A-1 OX=10090	sp|P63242|IF5A1_MOUSE;sp|Q8BGY2|IF5A2_MOUSE	P63242	IF5A1_MOUSE
			25.5489	26.0066		25.0042	26.2631		biosynthetic process;cellular biosynthetic process;cellular macromolecule biosynthetic process;cellular macromolecule metabolic process;cellular metabolic process;cellular process;cellular protein metabolic process;macromolecule biosynthetic process;macromolecule metabolic process;metabolic process;primary metabolic process;protein metabolic process;translation	structural constituent of ribosome;structural molecule activity	cell part;cytoplasmic part;intracellular non-membrane-bounded organelle;intracellular organelle;intracellular part;macromolecular complex;non-membrane-bounded organelle;organelle;ribonucleoprotein complex;ribosome	Acetylation;Completeproteome;Cytoplasm;Directproteinsequencing;Referenceproteome;Ribonucleoprotein;Ribosomalprotein			Rps12	Mus musculus	40S ribosomal protein S12 OX=10090	sp|P63323|RS12_MOUSE	P63323	RS12_MOUSE
			25.0992			25.032	26.1457		cellular component assembly;cellular component assembly at cellular level;cellular component organization;cellular component organization at cellular level;cellular component organization or biogenesis;cellular component organization or biogenesis at cellular level;cellular macromolecular complex assembly;cellular macromolecular complex subunit organization;cellular process;macromolecular complex…	structural constituent of ribosome;structural molecule activity	cell part;cytosolic small ribosomal subunit;intracellular non-membrane-bounded organelle;intracellular organelle;intracellular organelle part;intracellular part;macromolecular complex;non-membrane-bounded organelle;nuclear part;nucleolus;organelle;organelle part;ribonucleoprotein complex;small ribosomal subunit	Completeproteome;Cytoplasm;Methylation;Nucleus;Phosphoprotein;Referenceproteome;Ribonucleoprotein;Ribosomalprotein	Ribosome		Rps10	Mus musculus	40S ribosomal protein S10 OX=10090	sp|P63325|RS10_MOUSE	P63325	RS10_MOUSE
			24.7493		24.1597	25.5082	23.3105		actin cytoskeleton organization;actin filament organization;actin filament-based process;anatomical structure development;cell development;cell growth;cellular component organization;cellular component organization at cellular level;cellular component organization or biogenesis;cellular component organization or biogenesis at cellular level;cellular developmental process;cellular process;cytoskel…	adenyl nucleotide binding;adenyl ribonucleotide binding;ATP binding;binding;nucleotide binding;protein binding;purine nucleotide binding;purine ribonucleoside triphosphate binding;purine ribonucleotide binding;ribonucleotide binding	actin filament;actin filament bundle;actomyosin;cell part;contractile fiber part;cytoplasmic part;cytoskeletal part;extracellular membrane-bounded organelle;extracellular organelle;extracellular region part;extracellular vesicular exosome;intracellular organelle part;intracellular part;macromolecular complex;membrane-bounded organelle;membrane-bounded vesicle;organelle;organelle part;protein comp…	3D-structure;Acetylation;ATP-binding;Completeproteome;Cytoplasm;Cytoskeleton;Methylation;Muscleprotein;Nucleotide-binding;Oxidation;Referenceproteome			Acta1	Mus musculus	Actin, alpha skeletal muscle OX=10090	sp|P68134|ACTS_MOUSE;sp|P68033|ACTC_MOUSE;sp|P63268|ACTH_MOUSE;sp|P62737|ACTA_MOUSE	P68134	ACTS_MOUSE
			23.891		23.7851		25.4567		anatomical structure morphogenesis;biological regulation;cell cycle;cellular process;cellular response to stimulus;developmental process;embryonic morphogenesis;gastrulation;intracellular signal transduction;localization;macromolecule localization;negative regulation of biological process;negative regulation of biosynthetic process;negative regulation of cell communication;negative regulation of …	apoptotic protease activator activity;binding;caspase activator activity;caspase regulator activity;channel inhibitor activity;channel regulator activity;enzyme activator activity;enzyme binding;enzyme inhibitor activity;enzyme regulator activity;ion channel inhibitor activity;kinase binding;kinase inhibitor activity;kinase regulator activity;peptidase activator activity;peptidase regulator activ…	cell body;cell part;cell projection;cytoplasm;cytoplasmic part;cytoskeleton;cytosol;dendrite;intracellular membrane-bounded organelle;intracellular non-membrane-bounded organelle;intracellular organelle;intracellular organelle part;intracellular part;macromolecular complex;membrane part;membrane-bounded organelle;midbody;mitochondrion;neuron projection;neuronal cell body;non-membrane-bounded orga…	Acetylation;Apoptosis;Biologicalrhythms;Cellcycle;Cellmembrane;Cellprojection;Completeproteome;Cytoplasm;Cytoskeleton;Developmentalprotein;Directproteinsequencing;Gastrulation;Growthregulation;Membrane;Nucleus;Phosphoprotein;Referenceproteome;Repeat;Translationregulation;WDrepeat	Measles		Rack1	Mus musculus	Receptor of activated protein C kinase 1 OX=10090	sp|P68040|RACK1_MOUSE	P68040	RACK1_MOUSE
		25.3081	26.3102	26.2026	24.1658	25.6538	26.0295		cellular component assembly;cellular component assembly at cellular level;cellular component organization;cellular component organization at cellular level;cellular component organization or biogenesis;cellular component organization or biogenesis at cellular level;cellular macromolecular complex assembly;cellular macromolecular complex subunit organization;cellular process;cellular protein compl…	binding;catalytic activity;double-stranded RNA binding;GTP binding;GTPase activity;guanyl nucleotide binding;guanyl ribonucleotide binding;hydrolase activity;hydrolase activity, acting on acid anhydrides;hydrolase activity, acting on acid anhydrides, in phosphorus-containing anhydrides;nucleic acid binding;nucleoside-triphosphatase activity;nucleotide binding;purine nucleotide binding;purine ribo…	cell part;cytoplasm;cytoskeletal part;intracellular organelle part;intracellular part;macromolecular complex;microtubule;organelle part;protein complex;tubulin complex	Acetylation;Completeproteome;Cytoplasm;Cytoskeleton;Directproteinsequencing;GTP-binding;Microtubule;Nucleotide-binding;Phosphoprotein;Referenceproteome	Gap junction;Pathogenic Escherichia coli infection;Phagosome		Tubb4b	Mus musculus	Tubulin beta-4B chain OX=10090	sp|P68372|TBB4B_MOUSE;sp|Q9D6F9|TBB4A_MOUSE;sp|Q9CWF2|TBB2B_MOUSE;sp|Q7TMM9|TBB2A_MOUSE;sp|Q9ERD7|TBB3_MOUSE	P68372	TBB4B_MOUSE
		23.7659	27.6082	27.8798	25.3425	29.0712	27.8156		biological regulation;regulation of behavior;regulation of biological process;regulation of cell migration;regulation of cell motility;regulation of cellular component movement;regulation of cellular process;regulation of chemotaxis;regulation of immune system process;regulation of leukocyte chemotaxis;regulation of leukocyte migration;regulation of localization;regulation of locomotion;regulatio…	binding;protein binding	cell cortex part;cell part;cell projection;cortical cytoskeleton;cytoplasmic part;cytoskeleton;intracellular non-membrane-bounded organelle;intracellular organelle;intracellular part;membrane;microvillus;non-membrane-bounded organelle;organelle;organelle part;stereocilium	Cellprojection;Completeproteome;Lipoprotein;Membrane;Palmitate;Phosphoprotein;Referenceproteome;SH3domain			Mpp1	Mus musculus	55 kDa erythrocyte membrane protein OX=10090	sp|P70290|EM55_MOUSE	P70290	EM55_MOUSE
			25.1632	25.4979		24.0657	23.0995		aging;anatomical structure development;behavior;biological regulation;brain development;cell maturation;cellular developmental process;cellular process;cellular process involved in reproduction;cellular response to stimulus;developmental maturation;developmental process;developmental process involved in reproduction;eating behavior;feeding behavior;intracellular protein kinase cascade;intracellul…	adenyl nucleotide binding;adenyl ribonucleotide binding;ATP binding;binding;endopeptidase inhibitor activity;endopeptidase regulator activity;enzyme inhibitor activity;enzyme regulator activity;lipid binding;nucleotide binding;peptidase inhibitor activity;peptidase regulator activity;purine nucleotide binding;purine ribonucleoside triphosphate binding;purine ribonucleotide binding;ribonucleotide …	apical part of cell;axon part;axon terminus;cell body;cell part;cell projection part;cell surface;clathrin-coated vesicle;coated vesicle;cytoplasmic membrane-bounded vesicle;cytoplasmic part;cytoplasmic vesicle;endoplasmic reticulum;extracellular region part;extracellular space;Golgi apparatus;intracellular membrane-bounded organelle;intracellular organelle;intracellular organelle part;intracellu…	Acetylation;ATP-binding;Completeproteome;Cytoplasm;Directproteinsequencing;Disulfidebond;Lipid-binding;Nucleotide-binding;Phosphoprotein;Proteaseinhibitor;Referenceproteome;Serineproteaseinhibitor			Pebp1	Mus musculus	Phosphatidylethanolamine-binding protein 1 OX=10090	sp|P70296|PEBP1_MOUSE	P70296	PEBP1_MOUSE
			22.8938	23.6044					biosynthetic process;cellular aromatic compound metabolic process;cellular biosynthetic process;cellular metabolic process;cellular nitrogen compound biosynthetic process;cellular nitrogen compound metabolic process;cellular process;cofactor biosynthetic process;cofactor metabolic process;heme biosynthetic process;heme metabolic process;heterocycle biosynthetic process;heterocycle metabolic proce…	carbon-carbon lyase activity;carboxy-lyase activity;catalytic activity;lyase activity;uroporphyrinogen decarboxylase activity	cell part;cytoplasmic part;cytoskeleton;cytosol;intracellular membrane-bounded organelle;intracellular non-membrane-bounded organelle;intracellular organelle;intracellular part;membrane-bounded organelle;microtubule cytoskeleton;non-membrane-bounded organelle;nucleus;organelle	Acetylation;Completeproteome;Cytoplasm;Decarboxylase;Directproteinsequencing;Hemebiosynthesis;Lyase;Porphyrinbiosynthesis;Referenceproteome	Porphyrin and chlorophyll metabolism		Urod	Mus musculus	Uroporphyrinogen decarboxylase OX=10090	sp|P70697|DCUP_MOUSE	P70697	DCUP_MOUSE
			22.6432	22.7431					amine metabolic process;biosynthetic process;carboxylic acid metabolic process;cellular amine metabolic process;cellular amino acid metabolic process;cellular biosynthetic process;cellular ketone metabolic process;cellular metabolic process;cellular nitrogen compound biosynthetic process;cellular nitrogen compound metabolic process;cellular process;CTP biosynthetic process;CTP metabolic process;'…	adenyl nucleotide binding;adenyl ribonucleotide binding;ATP binding;binding;catalytic activity;CTP synthase activity;ligase activity;ligase activity, forming carbon-nitrogen bonds;nucleotide binding;purine nucleotide binding;purine ribonucleoside triphosphate binding;purine ribonucleotide binding;ribonucleotide binding		Acetylation;ATP-binding;Completeproteome;Glutamineamidotransferase;Ligase;Nucleotide-binding;Phosphoprotein;Pyrimidinebiosynthesis;Referenceproteome	Pyrimidine metabolism		Ctps1	Mus musculus	CTP synthase 1 OX=10090	sp|P70698|PYRG1_MOUSE	P70698	PYRG1_MOUSE
			24.0872	24.2341	22.1747	24.0879	23.4078		binding of sperm to zona pellucida;cell recognition;cell-cell recognition;cellular macromolecule metabolic process;cellular metabolic process;cellular process;cellular process involved in reproduction;cellular protein metabolic process;macromolecule metabolic process;metabolic process;primary metabolic process;protein folding;protein metabolic process;reproductive process;sperm-egg recognition	adenyl nucleotide binding;adenyl ribonucleotide binding;ATP binding;binding;identical protein binding;nucleotide binding;protein binding;purine nucleotide binding;purine ribonucleoside triphosphate binding;purine ribonucleotide binding;ribonucleotide binding	cell body;cell part;chaperonin-containing T-complex;cytoplasmic part;cytoskeletal part;cytosolic part;intracellular membrane-bounded organelle;intracellular organelle;intracellular organelle part;intracellular part;macromolecular complex;membrane-bounded organelle;microtubule;mitochondrion;organelle;organelle part;protein complex	Acetylation;ATP-binding;Chaperone;Completeproteome;Cytoplasm;Directproteinsequencing;Nucleotide-binding;Referenceproteome			Cct7	Mus musculus	T-complex protein 1 subunit eta OX=10090	sp|P80313|TCPH_MOUSE	P80313	TCPH_MOUSE
			25.8208	25.4458		25.2037	24.2202		binding of sperm to zona pellucida;cell recognition;cell-cell recognition;cellular component assembly;cellular component assembly at cellular level;cellular component organization;cellular component organization at cellular level;cellular component organization or biogenesis;cellular component organization or biogenesis at cellular level;cellular macromolecular complex assembly;cellular macromole…	adenyl nucleotide binding;adenyl ribonucleotide binding;ATP binding;binding;nucleotide binding;purine nucleotide binding;purine ribonucleoside triphosphate binding;purine ribonucleotide binding;ribonucleotide binding	cell body;cell part;chaperonin-containing T-complex;cytoplasmic part;cytoskeletal part;cytosolic part;intracellular membrane-bounded organelle;intracellular organelle;intracellular organelle part;intracellular part;macromolecular complex;membrane-bounded organelle;microtubule;nucleus;organelle;organelle part;protein complex	Acetylation;ATP-binding;Chaperone;Completeproteome;Cytoplasm;Directproteinsequencing;Nucleotide-binding;Phosphoprotein;Referenceproteome			Cct2	Mus musculus	T-complex protein 1 subunit beta OX=10090	sp|P80314|TCPB_MOUSE	P80314	TCPB_MOUSE
			23.7513	23.904		23.8179			binding of sperm to zona pellucida;cell recognition;cell-cell recognition;cellular macromolecule metabolic process;cellular metabolic process;cellular process;cellular process involved in reproduction;cellular protein metabolic process;macromolecule metabolic process;metabolic process;primary metabolic process;protein folding;protein metabolic process;reproductive process;sperm-egg recognition	adenyl nucleotide binding;adenyl ribonucleotide binding;ATP binding;binding;nucleotide binding;protein binding;purine nucleotide binding;purine ribonucleoside triphosphate binding;purine ribonucleotide binding;ribonucleotide binding	cell body;cell part;centrosome;chaperonin-containing T-complex;cytoplasmic membrane-bounded vesicle;cytoplasmic part;cytoplasmic vesicle;cytoskeletal part;cytosolic part;intracellular membrane-bounded organelle;intracellular non-membrane-bounded organelle;intracellular organelle;intracellular organelle part;intracellular part;macromolecular complex;melanosome;membrane-bounded organelle;membrane-b…	Acetylation;ATP-binding;Chaperone;Completeproteome;Cytoplasm;Cytoskeleton;Directproteinsequencing;Nucleotide-binding;Referenceproteome			Cct4	Mus musculus	T-complex protein 1 subunit delta OX=10090	sp|P80315|TCPD_MOUSE	P80315	TCPD_MOUSE
			23.6052		21.9115	24.4266	22.773		binding of sperm to zona pellucida;cell recognition;cell-cell recognition;cellular macromolecule metabolic process;cellular metabolic process;cellular process;cellular process involved in reproduction;cellular protein metabolic process;macromolecule metabolic process;metabolic process;multi-organism process;primary metabolic process;protein folding;protein metabolic process;reproductive process;r…	adenyl nucleotide binding;adenyl ribonucleotide binding;ATP binding;binding;G-protein beta-subunit binding;nucleotide binding;protein binding;purine nucleotide binding;purine ribonucleoside triphosphate binding;purine ribonucleotide binding;ribonucleotide binding	cell body;cell part;centrosome;chaperonin-containing T-complex;cytoplasmic part;cytoskeletal part;cytosolic part;intracellular non-membrane-bounded organelle;intracellular organelle;intracellular organelle part;intracellular part;macromolecular complex;microtubule;microtubule organizing center;non-membrane-bounded organelle;nuclear part;nucleolus;organelle;organelle part;protein complex	Acetylation;ATP-binding;Chaperone;Completeproteome;Cytoplasm;Cytoskeleton;Directproteinsequencing;Nucleotide-binding;Phosphoprotein;Referenceproteome			Cct5	Mus musculus	T-complex protein 1 subunit epsilon OX=10090	sp|P80316|TCPE_MOUSE	P80316	TCPE_MOUSE
			25.6632	25.0972		24.9106	23.2131		binding of sperm to zona pellucida;cell recognition;cell-cell recognition;cellular macromolecule metabolic process;cellular metabolic process;cellular process;cellular process involved in reproduction;cellular protein metabolic process;macromolecule metabolic process;metabolic process;primary metabolic process;protein folding;protein metabolic process;reproductive process;sperm-egg recognition	adenyl nucleotide binding;adenyl ribonucleotide binding;ATP binding;binding;nucleotide binding;protein binding;purine nucleotide binding;purine ribonucleoside triphosphate binding;purine ribonucleotide binding;ribonucleotide binding	acrosomal vesicle;cell body;cell part;chaperonin-containing T-complex;cytoplasmic membrane-bounded vesicle;cytoplasmic part;cytoplasmic vesicle;cytosolic part;intracellular membrane-bounded organelle;intracellular organelle;intracellular part;macromolecular complex;membrane-bounded organelle;membrane-bounded vesicle;organelle;protein complex;stored secretory granule;vesicle	Acetylation;ATP-binding;Chaperone;Completeproteome;Cytoplasm;Directproteinsequencing;Nucleotide-binding;Referenceproteome			Cct6a	Mus musculus	T-complex protein 1 subunit zeta OX=10090	sp|P80317|TCPZ_MOUSE	P80317	TCPZ_MOUSE
			25.0638	25.7444	22.3787	25.4451	24.1272		binding of sperm to zona pellucida;cell recognition;cell-cell recognition;cellular macromolecule metabolic process;cellular metabolic process;cellular process;cellular process involved in reproduction;cellular protein metabolic process;macromolecule metabolic process;metabolic process;primary metabolic process;protein folding;protein metabolic process;reproductive process;sperm-egg recognition	adenyl nucleotide binding;adenyl ribonucleotide binding;ATP binding;binding;nucleotide binding;protein binding;purine nucleotide binding;purine ribonucleoside triphosphate binding;purine ribonucleotide binding;ribonucleotide binding	cell body;cell part;chaperonin-containing T-complex;cytoplasmic part;cytoskeletal part;cytosolic part;intracellular organelle part;intracellular part;macromolecular complex;membrane;microtubule;organelle part;plasma membrane;protein complex	3D-structure;Acetylation;ATP-binding;Chaperone;Completeproteome;Cytoplasm;Directproteinsequencing;Disulfidebond;Nucleotide-binding;Phosphoprotein;Referenceproteome			Cct3	Mus musculus	T-complex protein 1 subunit gamma OX=10090	sp|P80318|TCPG_MOUSE	P80318	TCPG_MOUSE
			23.9613			23.5858	25.2052		biosynthetic process;cellular biosynthetic process;cellular macromolecule biosynthetic process;cellular macromolecule metabolic process;cellular metabolic process;cellular process;cellular protein metabolic process;macromolecule biosynthetic process;macromolecule metabolic process;metabolic process;primary metabolic process;protein metabolic process;translation	structural constituent of ribosome;structural molecule activity	cell part;cytosolic large ribosomal subunit;intracellular organelle part;intracellular part;large ribosomal subunit;macromolecular complex;organelle part;ribonucleoprotein complex	3D-structure;Citrullination;Completeproteome;Directproteinsequencing;Phosphoprotein;Referenceproteome;Ribonucleoprotein;Ribosomalprotein	Ribosome		Rpl19	Mus musculus	60S ribosomal protein L19 OX=10090	sp|P84099|RL19_MOUSE	P84099	RL19_MOUSE
		24.3602	24.0092	26.8453	23.7446	24.4754	24.9268								LDH	Plasmodium berghei	L-lactate dehydrogenase OX=5821	tr|A0A113SNF2|A0A113SNF2_PLABE;tr|A0A077XGN7|A0A077XGN7_PLABA;sp|Q7SI97|LDH_PLABA;sp|P84793|LDH_PLABE	A0A113SNF2	A0A113SNF2_PLABE
		25.3937	25.1023	23.1983	25.4369	24.0589	24.6252		biological adhesion;cell adhesion;cell-cell adhesion;cellular component assembly;cellular component assembly at cellular level;cellular component organization;cellular component organization at cellular level;cellular component organization or biogenesis;cellular component organization or biogenesis at cellular level;cellular process;cytoskeleton organization;intermediate filament bundle assembly…	binding;protein binding	anchoring junction;cell junction;cell part;cell-cell junction;desmosome;intracellular membrane-bounded organelle;intracellular organelle;intracellular part;membrane-bounded organelle;nucleus;organelle	Celladhesion;Celljunction;Completeproteome;Nucleus;Referenceproteome;Repeat			Pkp1	Mus musculus	Plakophilin-1 OX=10090	sp|P97350|PKP1_MOUSE	P97350	PKP1_MOUSE
			25.7665	22.8389	23.1122	24.8352	25.0454		biological regulation;biosynthetic process;cell differentiation;cellular biosynthetic process;cellular developmental process;cellular macromolecule biosynthetic process;cellular macromolecule metabolic process;cellular metabolic process;cellular process;cellular protein metabolic process;cytoplasmic translation;developmental process;macromolecule biosynthetic process;macromolecule metabolic proce…	binding;protein binding;structural constituent of ribosome;structural molecule activity	cell part;cytoplasmic part;cytosol;cytosolic small ribosomal subunit;intracellular membrane-bounded organelle;intracellular organelle;intracellular organelle part;intracellular part;macromolecular complex;membrane-bounded organelle;nucleus;organelle;organelle part;ribonucleoprotein complex;small ribosomal subunit	Acetylation;Completeproteome;Cytoplasm;Differentiation;Nucleus;Phosphoprotein;Referenceproteome;Ribonucleoprotein;Ribosomalprotein	Ribosome		Rps3a	Mus musculus	40S ribosomal protein S3a OX=10090	sp|P97351|RS3A_MOUSE	P97351	RS3A_MOUSE
		24.062				25.1554	27.2376		cell differentiation;cellular developmental process;cellular process;developmental process;multicellular organismal development;multicellular organismal process	binding;cation binding;ion binding;metal ion binding;transition metal ion binding;zinc ion binding	cell part;cytoplasm;intracellular membrane-bounded organelle;intracellular organelle;intracellular part;membrane-bounded organelle;nucleus;organelle	3D-structure;Acetylation;Alternativesplicing;Completeproteome;Cytoplasm;Developmentalprotein;Differentiation;LIMdomain;Metal-binding;Nucleus;Referenceproteome;Repeat;Zinc;Zinc-finger			Fhl1	Mus musculus	Four and a half LIM domains protein 1 OX=10090	sp|P97447|FHL1_MOUSE	P97447	FHL1_MOUSE
			24.5298	24.4296		25.0103	27.4003		biosynthetic process;cellular biosynthetic process;cellular macromolecule biosynthetic process;cellular macromolecule metabolic process;cellular metabolic process;cellular process;cellular protein metabolic process;macromolecule biosynthetic process;macromolecule metabolic process;metabolic process;primary metabolic process;protein metabolic process;translation	binding;nucleic acid binding;RNA binding;structural constituent of ribosome;structural molecule activity	cell part;cytosolic small ribosomal subunit;intracellular organelle part;intracellular part;macromolecular complex;organelle part;ribonucleoprotein complex;small ribosomal subunit	Acetylation;Completeproteome;Referenceproteome;Ribonucleoprotein;Ribosomalprotein	Ribosome		Rps5	Mus musculus	40S ribosomal protein S5 OX=10090	sp|P97461|RS5_MOUSE	P97461	RS5_MOUSE
			24.3337	23.1267		24.502			amine biosynthetic process;amine metabolic process;apoptotic mitochondrial changes;biological regulation;biosynthetic process;carboxylic acid biosynthetic process;carboxylic acid metabolic process;cell redox homeostasis;cellular amine metabolic process;cellular amino acid biosynthetic process;cellular amino acid metabolic process;cellular biosynthetic process;cellular component organization;cellu…	acid-amino acid ligase activity;adenyl nucleotide binding;adenyl ribonucleotide binding;ADP binding;amine binding;amino acid binding;ATP binding;binding;carboxylic acid binding;catalytic activity;cation binding;coenzyme binding;cofactor binding;glutamate binding;glutamate-cysteine ligase activity;ion binding;ligase activity;ligase activity, forming carbon-nitrogen bonds;magnesium ion binding;meta…	cell part;cytoplasmic part;cytosol;glutamate-cysteine ligase complex;intracellular part;macromolecular complex;protein complex	Acetylation;ATP-binding;Completeproteome;Glutathionebiosynthesis;Ligase;Nucleotide-binding;Phosphoprotein;Referenceproteome	Glutathione metabolism		Gclc	Mus musculus	Glutamate--cysteine ligase catalytic subunit OX=10090	sp|P97494|GSH1_MOUSE	P97494	GSH1_MOUSE
		26.2092	24.6526	24.2751	25.7364	24.8759	25.309		activation of immune response;biological regulation;complement activation;complement activation, classical pathway;defense response;humoral immune response;immune effector process;immune response;immune system process;innate immune response;macromolecule metabolic process;metabolic process;positive regulation of biological process;positive regulation of immune response;positive regulation of immu…	binding;protein binding	collagen;extracellular matrix part;extracellular region;extracellular region part	Collagen;Complementpathway;Completeproteome;Disulfidebond;Glycoprotein;Hydroxylation;Immunity;Innateimmunity;Referenceproteome;Repeat;Secreted;Signal	Chagas disease (American trypanosomiasis);Complement and coagulation cascades;Prion diseases;Staphylococcus aureus infection;Systemic lupus erythematosus		C1qa	Mus musculus	Complement C1q subcomponent subunit A OX=10090	sp|P98086|C1QA_MOUSE	P98086	C1QA_MOUSE
		23.1391	27.8029	27.0596	24.0469	27.016	27.2487		biosynthetic process;cellular biosynthetic process;cellular macromolecule biosynthetic process;cellular macromolecule metabolic process;cellular metabolic process;cellular process;macromolecule biosynthetic process;macromolecule metabolic process;metabolic process;translational elongation	structural constituent of ribosome;structural molecule activity	cell part;cytosolic large ribosomal subunit;intracellular organelle part;intracellular part;large ribosomal subunit;macromolecular complex;organelle part;ribonucleoprotein complex	Acetylation;Completeproteome;Directproteinsequencing;Phosphoprotein;Referenceproteome;Ribonucleoprotein;Ribosomalprotein	Ribosome		Rplp2	Mus musculus	60S acidic ribosomal protein P2 OX=10090	sp|P99027|RLA2_MOUSE	P99027	RLA2_MOUSE
		23.6815	23.3382	25.0566	23.759		24.2608		adrenal gland development;alcohol metabolic process;amine metabolic process;anatomical structure development;anatomical structure morphogenesis;biological regulation;biosynthetic process;blood vessel endothelial cell migration;C21-steroid hormone metabolic process;cell migration;cell motility;cell proliferation;cell surface receptor linked signaling pathway;cellular amine metabolic process;cellul…	beta-amyloid binding;binding;cholesterol binding;cholesterol transporter activity;enzyme activator activity;enzyme inhibitor activity;enzyme regulator activity;high-density lipoprotein particle binding;identical protein binding;lipase inhibitor activity;lipid binding;lipid transporter activity;lipoprotein particle binding;phosphatidylcholine-sterol O-acyltransferase activator activity;phospholipi…	cell part;cytoplasmic membrane-bounded vesicle;cytoplasmic part;cytoplasmic vesicle;cytosol;endocytic vesicle;extracellular region;extracellular region part;extracellular space;high-density lipoprotein particle;intracellular membrane-bounded organelle;intracellular organelle;intracellular part;macromolecular complex;membrane-bounded organelle;membrane-bounded vesicle;nucleus;organelle;plasma lipo…	3D-structure;Cholesterolmetabolism;Completeproteome;Directproteinsequencing;Glycoprotein;HDL;Lipidmetabolism;Lipidtransport;Lipoprotein;Oxidation;Palmitate;Phosphoprotein;Referenceproteome;Repeat;Secreted;Signal;Steroidmetabolism;Sterolmetabolism;Transport	African trypanosomiasis;Fat digestion and absorption;PPAR signaling pathway;Vitamin digestion and absorption		Apoa1	Mus musculus	Apolipoprotein A-I OX=10090	sp|Q00623|APOA1_MOUSE	Q00623	APOA1_MOUSE
		24.8003	25.5749	26.6967	24.1472	24.9261	24.911		activation of caspase activity;aggresome assembly;biological regulation;biosynthetic process;carbohydrate metabolic process;catabolic process;cellular biosynthetic process;cellular carbohydrate metabolic process;cellular catabolic process;cellular component assembly;cellular component assembly at cellular level;cellular component organization;cellular component organization at cellular level;cell…	adenyl nucleotide binding;adenyl ribonucleotide binding;ADP binding;ATP binding;ATPase activity;binding;catalytic activity;hydrolase activity;hydrolase activity, acting on acid anhydrides;hydrolase activity, acting on acid anhydrides, in phosphorus-containing anhydrides;lipid binding;nucleoside-triphosphatase activity;nucleotide binding;polyubiquitin binding;protein binding;purine nucleotide bind…	cell part;chromosomal part;cytoplasmic part;cytosol;endoplasmic reticulum;intracellular membrane-bounded organelle;intracellular organelle;intracellular organelle part;intracellular part;lipid particle;macromolecular complex;membrane-bounded organelle;nucleus;organelle;organelle part;proteasome complex;protein complex;site of double-strand break	3D-structure;Acetylation;ATP-binding;Completeproteome;Cytoplasm;Directproteinsequencing;DNAdamage;DNArepair;Endoplasmicreticulum;Hydrolase;Lipid-binding;Methylation;Nucleotide-binding;Nucleus;Phosphoprotein;Referenceproteome;Transport;Ublconjugation;Ublconjugationpathway	Protein processing in endoplasmic reticulum		Vcp	Mus musculus	Transitional endoplasmic reticulum ATPase OX=10090	sp|Q01853|TERA_MOUSE	Q01853	TERA_MOUSE
			23.3318	23.1022		23.7489	24.1304		actin cytoskeleton organization;actin filament-based process;ammonium transmembrane transport;ammonium transport;anatomical structure development;anatomical structure morphogenesis;biological regulation;biosynthetic process;blood vessel development;camera-type eye morphogenesis;carbohydrate transport;carbon dioxide transmembrane transport;carbon dioxide transport;cation transport;cell communicati…	alcohol transmembrane transporter activity;ammonium transmembrane transporter activity;binding;carbon dioxide transmembrane transporter activity;cation channel activity;cation transmembrane transporter activity;channel activity;cyclic nucleotide-gated ion channel activity;ephrin receptor binding;gated channel activity;glycerol transmembrane transporter activity;inorganic cation transmembrane tran…	apical plasma membrane;axon;axon part;axon terminus;basal plasma membrane;basolateral plasma membrane;brush border;brush border membrane;cell body membrane;cell part;cell projection;cell projection membrane;cell projection part;cytoplasm;extracellular membrane-bounded organelle;extracellular organelle;extracellular region part;extracellular vesicular exosome;host cell cytoplasm part;host cell par…	Cellmembrane;Completeproteome;Glycoprotein;Membrane;Phosphoprotein;Referenceproteome;Repeat;Transmembrane;Transmembranehelix;Transport	Bile secretion;Proximal tubule bicarbonate reclamation		Aqp1	Mus musculus	Aquaporin-1 OX=10090	sp|Q02013|AQP1_MOUSE	Q02013	AQP1_MOUSE
		26.6592	25.8521	25.209	27.1185	25.861	26.1819		activation of immune response;biological regulation;complement activation;complement activation, classical pathway;defense response;humoral immune response;immune effector process;immune response;immune system process;innate immune response;macromolecule metabolic process;metabolic process;negative regulation of biological process;negative regulation of cell differentiation;negative regulation of…		cell part;collagen;extracellular matrix part;extracellular region;extracellular region part;membrane	Collagen;Complementpathway;Completeproteome;Disulfidebond;Hydroxylation;Immunity;Innateimmunity;Referenceproteome;Repeat;Secreted;Signal	Chagas disease (American trypanosomiasis);Complement and coagulation cascades;Prion diseases;Staphylococcus aureus infection;Systemic lupus erythematosus		C1qc	Mus musculus	Complement C1q subcomponent subunit C OX=10090	sp|Q02105|C1QC_MOUSE	Q02105	C1QC_MOUSE
		27.9532	29.2632	27.1572	29.149	27.7578	27.6419		anatomical structure development;anatomical structure morphogenesis;atrioventricular valve morphogenesis;biological adhesion;biological regulation;canonical Wnt receptor signaling pathway;canonical Wnt receptor signaling pathway involved in heart development;cell adhesion;cell development;cell junction assembly;cell junction organization;cell migration;cell morphogenesis;cell motility;cell surfac…	alpha-catenin binding;binding;cadherin binding;cell adhesion molecule binding;enzyme binding;kinase binding;protein binding;protein binding transcription factor activity;protein kinase binding;structural molecule activity;transcription coactivator activity;transcription cofactor activity;transcription factor binding transcription factor activity	actin cytoskeleton;adherens junction;anchoring junction;apicolateral plasma membrane;basolateral plasma membrane;beta-catenin destruction complex;catenin complex;catenin-TCF7L2 complex;cell junction;cell part;cell-cell adherens junction;cell-cell junction;contractile fiber part;cytoplasmic part;cytoskeletal part;cytoskeleton;cytosol;cytosolic part;desmosome;extrinsic to membrane;extrinsic to plas…	Acetylation;Celladhesion;Celljunction;Completeproteome;Cytoplasm;Cytoskeleton;Glycoprotein;Membrane;Phosphoprotein;Referenceproteome;Repeat	Acute myeloid leukemia;Arrhythmogenic right ventricular cardiomyopathy (ARVC);Pathways in cancer		Jup	Mus musculus	Junction plakoglobin OX=10090	sp|Q02257|PLAK_MOUSE	Q02257	PLAK_MOUSE
		24.9535	27.548	28.0701	27.3388	29.1665	26.7344		anatomical structure development;biological regulation;biosynthetic process;cation transport;cell development;cellular biosynthetic process;cellular developmental process;cellular metabolic process;cellular nitrogen compound biosynthetic process;cellular nitrogen compound metabolic process;cellular process;cellular response to stimulus;cofactor biosynthetic process;cofactor metabolic process;deve…		axolemma;axon part;cell cortex part;cell part;cell projection membrane;cell projection part;contractile fiber part;cortical cytoskeleton;cytoplasmic part;cytoskeleton;endoplasmic reticulum;intracellular membrane-bounded organelle;intracellular non-membrane-bounded organelle;intracellular organelle;intracellular part;leading edge membrane;M band;membrane;membrane part;membrane-bounded organelle;ne…	Alternativepromoterusage;Alternativesplicing;ANKrepeat;Completeproteome;Cytoplasm;Cytoskeleton;Directproteinsequencing;Hydroxylation;Lipoprotein;Membrane;Phosphoprotein;Referenceproteome;Repeat;Sarcoplasmicreticulum			Ank1	Mus musculus	Ankyrin-1 OX=10090	sp|Q02357|ANK1_MOUSE	Q02357	ANK1_MOUSE
			24.6667	22.5288	21.6694	23.36	24.6209		ATP biosynthetic process;ATP hydrolysis coupled proton transport;ATP metabolic process;ATP synthesis coupled proton transport;biological regulation;biosynthetic process;cation transport;cellular biosynthetic process;cellular metabolic process;cellular nitrogen compound biosynthetic process;cellular nitrogen compound metabolic process;cellular process;energy coupled proton transport, against elect…	active transmembrane transporter activity;adenyl nucleotide binding;adenyl ribonucleotide binding;ATP binding;ATPase activity;ATPase activity, coupled;ATPase activity, coupled to movement of substances;ATPase activity, coupled to transmembrane movement of ions;ATPase activity, coupled to transmembrane movement of substances;binding;catalytic activity;cation transmembrane transporter activity;cati…	cell part;cytoplasmic part;intracellular membrane-bounded organelle;intracellular organelle;intracellular organelle part;intracellular part;macromolecular complex;membrane;membrane part;membrane-bounded organelle;mitochondrial inner membrane;mitochondrial membrane;mitochondrial membrane part;mitochondrial part;mitochondrial proton-transporting ATP synthase complex;mitochondrion;nuclear part;organ…	Acetylation;ATP-binding;ATPsynthesis;Cellmembrane;CF(1);Completeproteome;Directproteinsequencing;Glycoprotein;Hydrogeniontransport;Iontransport;Membrane;Mitochondrion;Mitochondrioninnermembrane;Nucleotide-binding;Phosphoprotein;Pyrrolidonecarboxylicacid;Referenceproteome;Transitpeptide;Transport	Alzheimer's disease;Huntington's disease;Oxidative phosphorylation;Parkinson's disease		Atp5f1a	Mus musculus	ATP synthase subunit alpha, mitochondrial OX=10090	sp|Q03265|ATPA_MOUSE	Q03265	ATPA_MOUSE
		24.3411	24.2467		27.4376	24.8102	24.0651		alcohol metabolic process;amine metabolic process;biosynthetic process;carbohydrate metabolic process;carbohydrate transport;cellular amine metabolic process;cellular biogenic amine metabolic process;cellular biosynthetic process;cellular carbohydrate metabolic process;cellular lipid metabolic process;cellular metabolic process;cellular nitrogen compound metabolic process;cellular process;establi…	binding;carboxylic acid binding;fatty acid binding;lipid binding;monocarboxylic acid binding;transporter activity	cell part;cytoplasm;intracellular part	3D-structure;Acetylation;Completeproteome;Cytoplasm;Directproteinsequencing;Disulfidebond;Lipid-binding;Phosphoprotein;Referenceproteome;Transport	PPAR signaling pathway		Fabp5	Mus musculus	Fatty acid-binding protein, epidermal OX=10090	sp|Q05816|FABP5_MOUSE	Q05816	FABP5_MOUSE
		24.0164	24.1426		24.3094	23.5335	23.8442		anatomical structure development;cell differentiation;cell envelope organization;cellular component assembly;cellular component organization;cellular component organization or biogenesis;cellular developmental process;cellular macromolecule metabolic process;cellular metabolic process;cellular process;cellular protein metabolic process;developmental process;epidermal cell differentiation;epidermi…	binding;calcium ion binding;catalytic activity;cation binding;GDP binding;GTP binding;GTPase activity;guanyl nucleotide binding;guanyl ribonucleotide binding;hydrolase activity;hydrolase activity, acting on acid anhydrides;hydrolase activity, acting on acid anhydrides, in phosphorus-containing anhydrides;ion binding;magnesium ion binding;metal ion binding;nucleoside-triphosphatase activity;nucleo…	cell part;cornified envelope;cytoplasm;cytoskeleton;extrinsic to internal side of plasma membrane;extrinsic to membrane;extrinsic to plasma membrane;intracellular non-membrane-bounded organelle;intracellular organelle;intracellular part;membrane part;non-membrane-bounded organelle;organelle;plasma membrane part	Acyltransferase;Calcium;Completeproteome;Keratinization;Metal-binding;Phosphoprotein;Referenceproteome;Transferase;Zymogen			Tgm3	Mus musculus	Protein-glutamine gamma-glutamyltransferase E OX=10090	sp|Q08189|TGM3_MOUSE	Q08189	TGM3_MOUSE
		27.8621	22.8081	25.0307					biological regulation;blood coagulation;coagulation;fibrinolysis;hemostasis;multicellular organismal process;negative regulation of biological process;negative regulation of blood coagulation;negative regulation of coagulation;negative regulation of multicellular organismal process;regulation of biological process;regulation of biological quality;regulation of blood coagulation;regulation of body…	binding;calcium ion binding;cation binding;ion binding;metal ion binding	extracellular region	Bloodcoagulation;Calcium;Cleavageonpairofbasicresidues;Completeproteome;Disulfidebond;EGF-likedomain;Fibrinolysis;Gamma-carboxyglutamicacid;Glycoprotein;Hemostasis;Hydroxylation;Referenceproteome;Repeat;Secreted;Signal;Zymogen	Complement and coagulation cascades		Pros1	Mus musculus	Vitamin K-dependent protein S OX=10090	sp|Q08761|PROS_MOUSE	Q08761	PROS_MOUSE
		28.2462		26.7208					biological regulation;cellular component organization;cellular component organization at cellular level;cellular component organization or biogenesis;cellular component organization or biogenesis at cellular level;cellular process;embryo implantation;extracellular matrix organization;extracellular structure organization;positive regulation of catalytic activity;positive regulation of hydrolase ac…	binding;calcium ion binding;cation binding;enzyme activator activity;enzyme regulator activity;ion binding;metal ion binding;peptidase activator activity;peptidase regulator activity;protein binding	basement membrane;extracellular matrix part;extracellular region part;extracellular space	Alternativesplicing;Calcium;Completeproteome;Directproteinsequencing;Disulfidebond;EGF-likedomain;Extracellularmatrix;Glycoprotein;Referenceproteome;Repeat;Secreted;Signal			Fbln1	Mus musculus	Fibulin-1 OX=10090	sp|Q08879|FBLN1_MOUSE	Q08879	FBLN1_MOUSE
			23.1591	25.0857		23.2804			biological regulation;regulation of biological process;regulation of catabolic process;regulation of macromolecule metabolic process;regulation of metabolic process;regulation of primary metabolic process;regulation of protein catabolic process;regulation of protein metabolic process	binding;enzyme regulator activity;protein binding	cell part;intracellular part;macromolecular complex;proteasome accessory complex;proteasome complex;protein complex	Acetylation;Completeproteome;Phosphoprotein;Proteasome;Referenceproteome;Repeat	Proteasome		Psmd1	Mus musculus	26S proteasome non-ATPase regulatory subunit 1 OX=10090	sp|Q3TXS7|PSMD1_MOUSE	Q3TXS7	PSMD1_MOUSE
			20.5441	22.3659		21.0101			2'-deoxyribonucleotide biosynthetic process;2'-deoxyribonucleotide metabolic process;biosynthetic process;cellular biosynthetic process;cellular metabolic process;cellular nitrogen compound biosynthetic process;cellular nitrogen compound metabolic process;cellular process;cellular response to biotic stimulus;cellular response to lipopolysaccharide;cellular response to molecule of bacterial origin…	adenyl nucleotide binding;adenyl ribonucleotide binding;ATP binding;binding;catalytic activity;cytidylate kinase activity;kinase activity;nucleobase-containing compound kinase activity;nucleoside diphosphate kinase activity;nucleotide binding;nucleotide kinase activity;phosphotransferase activity, phosphate group as acceptor;purine nucleotide binding;purine ribonucleoside triphosphate binding;pur…	cell part;cytoplasmic part;intracellular membrane-bounded organelle;intracellular organelle;intracellular part;membrane-bounded organelle;mitochondrion;nucleus;organelle	ATP-binding;Coiledcoil;Completeproteome;Kinase;Mitochondrion;Nucleotide-binding;Pyrimidinebiosynthesis;Referenceproteome;Transferase;Transitpeptide	Pyrimidine metabolism		Cmpk2	Mus musculus	UMP-CMP kinase 2, mitochondrial OX=10090	sp|Q3U5Q7|CMPK2_MOUSE	Q3U5Q7	CMPK2_MOUSE
		32.5202	32.2698	30.3487	32.2547	31.3947	32.2428			structural molecule activity	cell part;cytoskeletal part;intermediate filament;intracellular organelle part;intracellular part;keratin filament;macromolecular complex;organelle part;protein complex	Coiledcoil;Completeproteome;Intermediatefilament;Keratin;Referenceproteome			Krt76	Mus musculus	Keratin, type II cytoskeletal 2 oral OX=10090	sp|Q3UV17|K22O_MOUSE	Q3UV17	K22O_MOUSE
		25.3246	23.4825	25.2053	23.8871	24.349	24.721								PBK173_000486800	Plasmodium berghei	Actin II OX=5821	tr|A0A0Z0BB61|A0A0Z0BB61_PLABE;tr|A0A077XL48|A0A077XL48_PLABA;sp|Q4Z1L3|ACT1_PLABA;tr|Q4YEN7|Q4YEN7_PLABA	A0A0Z0BB61	A0A0Z0BB61_PLABE
		20.9444	21.7725		21.5829	20.6934	27.0865								RPS2	Plasmodium berghei	40S ribosomal protein SA OX=5821	tr|A0A122HY30|A0A122HY30_PLABE;tr|A0A077X901|A0A077X901_PLABA;sp|Q4Z694|RSSA_PLABA	A0A122HY30	A0A122HY30_PLABE
			26.3949	29.7158		29.6119	27.8166			binding;cation binding;ion binding;metal ion binding;transition metal ion binding;zinc ion binding	cell part;intracellular	Coiledcoil;Completeproteome;Metal-binding;Referenceproteome;Zinc;Zinc-finger			Trim58	Mus musculus	E3 ubiquitin-protein ligase TRIM58 OX=10090	sp|Q5NCC9|TRI58_MOUSE	Q5NCC9	TRI58_MOUSE
		23.541	23.0784	23.2763		23.006	22.9364		macromolecule metabolic process;metabolic process;primary metabolic process;protein metabolic process;proteolysis;proteolysis involved in cellular protein catabolic process	catalytic activity;endopeptidase activity;hydrolase activity;peptidase activity;peptidase activity, acting on L-amino acid peptides;threonine-type endopeptidase activity;threonine-type peptidase activity	cell part;cytoplasmic part;cytosol;intracellular membrane-bounded organelle;intracellular organelle;intracellular part;macromolecular complex;membrane-bounded organelle;nucleus;organelle;proteasome core complex;protein complex	3D-structure;Acetylation;Completeproteome;Cytoplasm;Directproteinsequencing;Hydrolase;Nucleus;Polymorphism;Protease;Proteasome;Referenceproteome;Threonineprotease;Zymogen	Proteasome		Psmb6	Mus musculus	Proteasome subunit beta type-6 OX=10090	sp|Q60692|PSB6_MOUSE	Q60692	PSB6_MOUSE
			23.7025	24.2984		23.0041				binding;protein binding	cell part;cytoplasmic part;cytosol;intracellular membrane-bounded organelle;intracellular organelle;intracellular part;membrane-bounded organelle;nucleus;organelle	Acetylation;Completeproteome;Cytoplasm;Directproteinsequencing;Nucleus;Phosphoprotein;Referenceproteome;Repeat;TPRrepeat	Prion diseases		Stip1	Mus musculus	Stress-induced-phosphoprotein 1 OX=10090	sp|Q60864|STIP1_MOUSE	Q60864	STIP1_MOUSE
			22.8489			23.4783	23.8578		biological regulation;negative regulation of biological process;negative regulation of cellular component organization;negative regulation of cellular process;negative regulation of protein complex assembly;negative regulation of protein polymerization;regulation of biological process;regulation of cellular component biogenesis;regulation of cellular component organization;regulation of cellular …	anion channel activity;anion transmembrane transporter activity;binding;channel activity;gated channel activity;ion channel activity;ion transmembrane transporter activity;nucleotide binding;passive transmembrane transporter activity;porin activity;protein binding;substrate-specific channel activity;substrate-specific transmembrane transporter activity;substrate-specific transporter activity;tran…	cell part;cytoplasmic part;intracellular membrane-bounded organelle;intracellular non-membrane-bounded organelle;intracellular organelle;intracellular organelle part;intracellular part;macromolecular complex;membrane;membrane part;membrane-bounded organelle;mitochondrial inner membrane;mitochondrial membrane;mitochondrial nucleoid;mitochondrial outer membrane;mitochondrial part;mitochondrion;non-…	Acetylation;Completeproteome;Directproteinsequencing;Iontransport;Membrane;Mitochondrion;Mitochondrionoutermembrane;NAD;Nucleotide-binding;Porin;Referenceproteome;Transmembrane;Transmembranebetastrand;Transport	Calcium signaling pathway;Huntington's disease;Parkinson's disease		Vdac2	Mus musculus	Voltage-dependent anion-selective channel protein 2 OX=10090	sp|Q60930|VDAC2_MOUSE	Q60930	VDAC2_MOUSE
			22.6603			23.2156	23.7083		apoptosis;behavior;behavioral defense response;behavioral fear response;cell communication;cell death;cell-cell signaling;cellular process;cognition;death;defense response;fear response;learning;learning or memory;multicellular organismal process;multicellular organismal response to stress;neurological system process;neuron-neuron synaptic transmission;programmed cell death;response to stimulus;r…	anion channel activity;anion transmembrane transporter activity;binding;channel activity;gated channel activity;ion channel activity;ion transmembrane transporter activity;nucleotide binding;passive transmembrane transporter activity;porin activity;substrate-specific channel activity;substrate-specific transmembrane transporter activity;substrate-specific transporter activity;transmembrane transp…	cell part;cytoplasmic part;intracellular membrane-bounded organelle;intracellular non-membrane-bounded organelle;intracellular organelle;intracellular organelle part;intracellular part;macromolecular complex;membrane;membrane part;membrane-bounded organelle;mitochondrial inner membrane;mitochondrial membrane;mitochondrial nucleoid;mitochondrial outer membrane;mitochondrial part;mitochondrion;non-…	3D-structure;Acetylation;Alternativesplicing;Apoptosis;Cellmembrane;Completeproteome;Directproteinsequencing;Iontransport;Membrane;Mitochondrion;Mitochondrionoutermembrane;NAD;Nucleotide-binding;Phosphoprotein;Porin;Referenceproteome;Transmembrane;Transmembranebetastrand;Transport	Calcium signaling pathway;Huntington's disease;Parkinson's disease		Vdac1	Mus musculus	Voltage-dependent anion-selective channel protein 1 OX=10090	sp|Q60932|VDAC1_MOUSE	Q60932	VDAC1_MOUSE
			22.2385		23.4458	23.0804			biological regulation;catabolic process;cellular component organization;cellular component organization or biogenesis;cellular lipid metabolic process;cellular macromolecule metabolic process;cellular metabolic process;cellular process;defense response;inflammatory response;lipid catabolic process;lipid metabolic process;lipid modification;lipid oxidation;lipoprotein metabolic process;lipoprotein…	1-alkyl-2-acetylglycerophosphocholine esterase activity;binding;calcium-independent phospholipase A2 activity;carboxylic ester hydrolase activity;catalytic activity;hydrolase activity;hydrolase activity, acting on ester bonds;lipase activity;lipid binding;phospholipase A2 activity;phospholipase activity;phospholipid binding	cell part;cytoplasm;extracellular region part;intracellular part;low-density lipoprotein particle;macromolecular complex;plasma lipoprotein particle;protein-lipid complex	Completeproteome;Glycoprotein;Hydrolase;Lipiddegradation;Lipidmetabolism;Referenceproteome;Secreted;Signal	Ether lipid metabolism		Pla2g7	Mus musculus	Platelet-activating factor acetylhydrolase OX=10090	sp|Q60963|PAFA_MOUSE	Q60963	PAFA_MOUSE
		28.918		25.7635					activation of immune response;biological regulation;complement activation;complement activation, classical pathway;defense response;humoral immune response;immune effector process;immune response;immune system process;innate immune response;macromolecule metabolic process;metabolic process;positive regulation of biological process;positive regulation of immune response;positive regulation of immu…	binding;cargo receptor activity;catalytic activity;cation binding;endopeptidase activity;hydrolase activity;ion binding;metal ion binding;peptidase activity;peptidase activity, acting on L-amino acid peptides;receptor activity;scavenger receptor activity;serine hydrolase activity;serine-type endopeptidase activity;serine-type peptidase activity	cell part;extracellular region part;extracellular space;membrane	Calcium;Cleavageonpairofbasicresidues;Complementpathway;Completeproteome;Disulfidebond;Glycoprotein;Hydrolase;Immunity;Innateimmunity;Metal-binding;Protease;Referenceproteome;Repeat;Secreted;Serineprotease;Signal	Complement and coagulation cascades;Staphylococcus aureus infection		Cfi	Mus musculus	Complement factor I OX=10090	sp|Q61129|CFAI_MOUSE	Q61129	CFAI_MOUSE
		28.6618	29.0464	30.2473	27.4823	28.6383	28.6673		activation of MAPK activity;anatomical structure development;biological regulation;catabolic process;cell activation;cell proliferation;cellular catabolic process;cellular macromolecule metabolic process;cellular metabolic process;cellular process;cellular protein metabolic process;cellular response to chemical stimulus;cellular response to hydrogen peroxide;cellular response to oxidative stress;…	antioxidant activity;binding;catalytic activity;oxidoreductase activity;oxidoreductase activity, acting on paired donors, with incorporation or reduction of molecular oxygen;oxidoreductase activity, acting on peroxide as acceptor;peroxidase activity;peroxiredoxin activity;protein binding;selenium binding;thioredoxin peroxidase activity	cell part;cytoplasmic part;intracellular membrane-bounded organelle;intracellular organelle;intracellular part;membrane-bounded organelle;mitochondrion;organelle	Acetylation;Antioxidant;Completeproteome;Cytoplasm;Directproteinsequencing;Disulfidebond;Oxidoreductase;Peroxidase;Redox-activecenter;Referenceproteome			Prdx2	Mus musculus	Peroxiredoxin-2 OX=10090	sp|Q61171|PRDX2_MOUSE	Q61171	PRDX2_MOUSE
			24.4198			22.7109			amide biosynthetic process;amine metabolic process;anatomical structure development;arginine metabolic process;biological regulation;biosynthetic process;carboxylic acid metabolic process;cellular amide metabolic process;cellular amine metabolic process;cellular amino acid metabolic process;cellular biosynthetic process;cellular component assembly;cellular component organization;cellular componen…	arginase activity;binding;catalytic activity;cation binding;hydrolase activity;hydrolase activity, acting on carbon-nitrogen (but not peptide) bonds;hydrolase activity, acting on carbon-nitrogen (but not peptide) bonds, in linear amidines;ion binding;manganese ion binding;metal ion binding;transition metal ion binding	cell body;cell part;cell projection;cytoplasm;extracellular region part;extracellular space;intracellular part;neuron projection;neuronal cell body	Argininemetabolism;Completeproteome;Cytoplasm;Hydrolase;Manganese;Metal-binding;Phosphoprotein;Referenceproteome;Ureacycle	Amoebiasis;Arginine and proline metabolism		Arg1	Mus musculus	Arginase-1 OX=10090	sp|Q61176|ARGI1_MOUSE	Q61176	ARGI1_MOUSE
			21.759	23.067					response to stimulus;response to stress	adenyl nucleotide binding;adenyl ribonucleotide binding;ATP binding;binding;nucleotide binding;protein binding;purine nucleotide binding;purine ribonucleoside triphosphate binding;purine ribonucleotide binding;ribonucleotide binding	cell part;cytoplasm;intracellular part	Acetylation;ATP-binding;Completeproteome;Cytoplasm;Directproteinsequencing;Nucleotide-binding;Phosphoprotein;Referenceproteome;Stressresponse			Hspa4	Mus musculus	Heat shock 70 kDa protein 4 OX=10090	sp|Q61316|HSP74_MOUSE	Q61316	HSP74_MOUSE
		25.0149	24.0263	22.7355	24.1766	23.1969	23.091		biological adhesion;cell adhesion;cell-cell adhesion;cellular process;homophilic cell adhesion	binding;calcium ion binding;cation binding;ion binding;metal ion binding	anchoring junction;cell junction;cell part;cell-cell junction;desmosome;integral to membrane;intrinsic to membrane;membrane;membrane part;plasma membrane	Alternativesplicing;Calcium;Celladhesion;Celljunction;Cellmembrane;Cleavageonpairofbasicresidues;Completeproteome;Glycoprotein;Membrane;Metal-binding;Referenceproteome;Repeat;Signal;Transmembrane;Transmembranehelix	Staphylococcus aureus infection		Dsg1c	Mus musculus	Desmoglein-1-gamma OX=10090	sp|Q7TSF0|DSG1C_MOUSE;sp|Q61495|DSG1A_MOUSE;sp|Q7TSF1|DSG1B_MOUSE	Q7TSF0	DSG1C_MOUSE
			21.4858		22.3145	23.9538	22.4044		acute inflammatory response;acute-phase response;anatomical structure development;anatomical structure morphogenesis;defense response;defense response to bacterium;developmental process;gamete generation;immune system process;inflammatory response;liver development;male gamete generation;multicellular organismal process;multicellular organismal reproductive process;multi-organism process;organ de…	antioxidant activity;catalytic activity	cell part;cytoplasmic part;endoplasmic reticulum;extracellular region part;extracellular space;Golgi apparatus;intracellular membrane-bounded organelle;intracellular organelle;intracellular part;membrane-bounded organelle;organelle	Acutephase;Antibiotic;Antimicrobial;Antioxidant;Completeproteome;Disulfidebond;Glycoprotein;Hemoglobin-binding;Immunity;Referenceproteome;Secreted;Serineproteasehomolog;Signal;Sushi			Hp	Mus musculus	Haptoglobin OX=10090	sp|Q61646|HPT_MOUSE	Q61646	HPT_MOUSE
		22.7457	22.7998		22.9309	22.2602	23.3399		acute inflammatory response;acute-phase response;biological regulation;carbohydrate transport;cell activation;cell activation involved in immune response;cell chemotaxis;cell migration;cell motility;cell surface receptor linked signaling pathway;cellular component movement;cellular process;cellular response to biotic stimulus;cellular response to chemical stimulus;cellular response to lipopolysac…	binding;lipopolysaccharide binding;lipoteichoic acid binding;protein binding;receptor binding	cell part;cell surface;extracellular region part;extracellular space	3D-structure;Antibiotic;Antimicrobial;Completeproteome;Disulfidebond;Glycoprotein;Immunity;Innateimmunity;Lipidtransport;Referenceproteome;Secreted;Signal;Transport	ko05152;Toll-like receptor signaling pathway		Lbp	Mus musculus	Lipopolysaccharide-binding protein OX=10090	sp|Q61805|LBP_MOUSE	Q61805	LBP_MOUSE
		26.3349	25.9124	26.3207	26.4939	25.3274			biological regulation;embryo implantation;negative regulation of catalytic activity;negative regulation of endopeptidase activity;negative regulation of hydrolase activity;negative regulation of molecular function;negative regulation of peptidase activity;regulation of biological process;regulation of catalytic activity;regulation of endopeptidase activity;regulation of hydrolase activity;regulat…	endopeptidase inhibitor activity;endopeptidase regulator activity;enzyme inhibitor activity;enzyme regulator activity;peptidase inhibitor activity;peptidase regulator activity;serine-type endopeptidase inhibitor activity	extracellular region;extracellular region part;extracellular space	Baitregion;Completeproteome;Directproteinsequencing;Disulfidebond;Glycoprotein;Proteaseinhibitor;Referenceproteome;Secreted;Serineproteaseinhibitor;Signal;Thioesterbond			Pzp	Mus musculus	Pregnancy zone protein OX=10090	sp|Q61838|PZP_MOUSE	Q61838	PZP_MOUSE
		28.4761	28.2358	27.7833	29.0564	28.2891	28.4332		biological regulation;cell cycle;cellular macromolecule metabolic process;cellular metabolic process;cellular process;cellular protein metabolic process;macromolecule metabolic process;macromolecule modification;metabolic process;negative regulation of biological process;negative regulation of cellular metabolic process;negative regulation of cellular process;negative regulation of cellular prote…	acid-amino acid ligase activity;binding;catalytic activity;cation binding;DNA binding;ion binding;ligase activity;ligase activity, forming carbon-nitrogen bonds;metal ion binding;nucleic acid binding;protein binding;RNA binding;small conjugating protein ligase activity;transition metal ion binding;ubiquitin-protein ligase activity;zinc ion binding	cell part;cytoplasm;cytoplasmic mRNA processing body;cytoplasmic part;intracellular membrane-bounded organelle;intracellular non-membrane-bounded organelle;intracellular organelle;intracellular part;macromolecular complex;membrane-bounded organelle;non-membrane-bounded organelle;nucleus;organelle;ribonucleoprotein complex;RNA granule	3D-structure;Cellcycle;Coiledcoil;Completeproteome;Cytoplasm;Directproteinsequencing;DNA-binding;Ligase;Metal-binding;Nucleus;Referenceproteome;Ribonucleoprotein;RNA-binding;Ublconjugation;Ublconjugationpathway;Zinc;Zinc-finger			Trim21	Mus musculus	E3 ubiquitin-protein ligase TRIM21 OX=10090	sp|Q62191|RO52_MOUSE	Q62191	RO52_MOUSE
			25.9833			25.1328	26.0701		biological regulation;cation homeostasis;cation transport;cell differentiation;cellular cation homeostasis;cellular chemical homeostasis;cellular component organization;cellular component organization or biogenesis;cellular developmental process;cellular homeostasis;cellular ion homeostasis;cellular iron ion homeostasis;cellular membrane organization;cellular metal ion homeostasis;cellular proces…	binding;cargo receptor activity;catalytic activity;cation transmembrane transporter activity;double-stranded RNA binding;hydrolase activity;inorganic cation transmembrane transporter activity;ion transmembrane transporter activity;iron ion transmembrane transporter activity;metal ion transmembrane transporter activity;nucleic acid binding;peptidase activity;protein binding;receptor activity;RNA b…	cell part;cell surface;coated pit;cytoplasmic membrane-bounded vesicle;cytoplasmic part;cytoplasmic vesicle;endosome;external side of plasma membrane;extracellular membrane-bounded organelle;extracellular organelle;extracellular region part;extracellular vesicular exosome;integral to membrane;intracellular membrane-bounded organelle;intracellular organelle;intracellular part;intrinsic to membrane…	Cellmembrane;Completeproteome;Directproteinsequencing;Disulfidebond;Endocytosis;Glycoprotein;Lipoprotein;Membrane;Palmitate;Phosphoprotein;Receptor;Referenceproteome;Signal-anchor;Transmembrane;Transmembranehelix	Endocytosis;Hematopoietic cell lineage;Phagosome		Tfrc	Mus musculus	Transferrin receptor protein 1 OX=10090	sp|Q62351|TFR1_MOUSE	Q62351	TFR1_MOUSE
			22.6325	24.129		22.2555			macromolecule metabolic process;metabolic process;primary metabolic process;protein metabolic process;proteolysis	aminopeptidase activity;binding;catalytic activity;endopeptidase activity;exopeptidase activity;hydrolase activity;peptidase activity;peptidase activity, acting on L-amino acid peptides;peptide binding;serine hydrolase activity;serine-type endopeptidase activity;serine-type peptidase activity;tripeptidyl-peptidase activity	cell part;cytoplasm;intracellular membrane-bounded organelle;intracellular organelle;intracellular part;membrane-bounded organelle;nucleus;organelle	Acetylation;Alternativesplicing;Aminopeptidase;Completeproteome;Cytoplasm;Hydrolase;Isopeptidebond;Nucleus;Protease;Referenceproteome;Serineprotease;Ublconjugation			Tpp2	Mus musculus	Tripeptidyl-peptidase 2 OX=10090	sp|Q64514|TPP2_MOUSE	Q64514	TPP2_MOUSE
			25.5997	24.9389	22.1034	27.3005	22.3687		cation transport;cell cycle process;cellular component assembly;cellular component assembly at cellular level;cellular component organization;cellular component organization at cellular level;cellular component organization or biogenesis;cellular component organization or biogenesis at cellular level;cellular macromolecule metabolic process;cellular membrane organization;cellular metabolic proces…	binding;double-stranded RNA binding;enzyme binding;kinase binding;nucleic acid binding;protein binding;protein kinase binding;RNA binding;structural molecule activity	cell part;chromosomal part;clathrin coat;clathrin coat of coated pit;clathrin coat of trans-Golgi network vesicle;clathrin complex;clathrin vesicle coat;cytoplasmic membrane-bounded vesicle;cytoplasmic part;cytoplasmic vesicle;cytoplasmic vesicle part;cytoskeletal part;extracellular membrane-bounded organelle;extracellular organelle;extracellular region part;extracellular vesicular exosome;Golgi …	Acetylation;Coatedpit;Completeproteome;Cytoplasmicvesicle;Directproteinsequencing;Membrane;Phosphoprotein;Referenceproteome;Repeat	Bacterial invasion of epithelial cells;Endocrine and other factor-regulated calcium reabsorption;Endocytosis;Huntington's disease;Lysosome		Cltc	Mus musculus	Clathrin heavy chain 1 OX=10090	sp|Q68FD5|CLH1_MOUSE	Q68FD5	CLH1_MOUSE
			23.303			22.7716	22.6025		amine metabolic process;amino acid activation;carboxylic acid metabolic process;cellular amine metabolic process;cellular amino acid metabolic process;cellular ketone metabolic process;cellular macromolecule metabolic process;cellular metabolic process;cellular nitrogen compound metabolic process;cellular process;macromolecule metabolic process;metabolic process;methionyl-tRNA aminoacylation;ncRN…	adenyl nucleotide binding;adenyl ribonucleotide binding;aminoacyl-tRNA ligase activity;ATP binding;binding;catalytic activity;ligase activity;ligase activity, forming aminoacyl-tRNA and related compounds;ligase activity, forming carbon-oxygen bonds;methionine-tRNA ligase activity;nucleic acid binding;nucleotide binding;purine nucleotide binding;purine ribonucleoside triphosphate binding;purine ri…	cell part;cytoplasmic part;intracellular membrane-bounded organelle;intracellular organelle;intracellular part;membrane-bounded organelle;mitochondrion;organelle	Aminoacyl-tRNAsynthetase;ATP-binding;Completeproteome;Cytoplasm;Ligase;Nucleotide-binding;Proteinbiosynthesis;Referenceproteome;RNA-binding;tRNA-binding	Aminoacyl-tRNA biosynthesis;Selenocompound metabolism		Mars	Mus musculus	Methionine--tRNA ligase, cytoplasmic OX=10090	sp|Q68FL6|SYMC_MOUSE	Q68FL6	SYMC_MOUSE
			26.182	25.3759	21.5751	26.2265	22.6522		biological regulation;cellular macromolecule metabolic process;cellular metabolic process;cellular process;cellular protein metabolic process;endosome transport;establishment of localization;establishment of localization in cell;intracellular transport;macromolecule metabolic process;macromolecule modification;metabolic process;positive regulation of biological process;positive regulation of BMP …	acid-amino acid ligase activity;adenyl nucleotide binding;adenyl ribonucleotide binding;ATP binding;binding;catalytic activity;ligase activity;ligase activity, forming carbon-nitrogen bonds;nucleotide binding;purine nucleotide binding;purine ribonucleoside triphosphate binding;purine ribonucleotide binding;ribonucleotide binding;small conjugating protein ligase activity;ubiquitin-protein ligase a…	cell part;cytoplasm;intracellular membrane-bounded organelle;intracellular organelle;intracellular part;membrane-bounded organelle;nucleus;organelle	ATP-binding;Coiledcoil;Completeproteome;Cytoplasm;Ligase;Nucleotide-binding;Nucleus;Phosphoprotein;Referenceproteome;Ublconjugation;Ublconjugationpathway	Ubiquitin mediated proteolysis		Ube2o	Mus musculus	(E3-independent) E2 ubiquitin-conjugating enzyme UBE2O OX=10090	sp|Q6ZPJ3|UBE2O_MOUSE	Q6ZPJ3	UBE2O_MOUSE
			24.399			23.6922	26.1791		biological regulation;biosynthetic process;cellular biosynthetic process;cellular macromolecule biosynthetic process;cellular macromolecule metabolic process;cellular metabolic process;cellular process;cellular protein metabolic process;macromolecule biosynthetic process;macromolecule metabolic process;metabolic process;positive regulation of biological process;positive regulation of cell prolife…	binding;nucleic acid binding;RNA binding;rRNA binding;structural constituent of ribosome;structural molecule activity;translation regulator activity	cell part;cytosolic small ribosomal subunit;intracellular non-membrane-bounded organelle;intracellular organelle;intracellular organelle part;intracellular part;macromolecular complex;non-membrane-bounded organelle;nuclear part;nucleolus;organelle;organelle part;ribonucleoprotein complex;small ribosomal subunit	Acetylation;Completeproteome;Cytoplasm;Referenceproteome;Ribonucleoprotein;Ribosomalprotein;RNA-binding;rRNA-binding	Ribosome		Rps9	Mus musculus	40S ribosomal protein S9 OX=10090	sp|Q6ZWN5|RS9_MOUSE	Q6ZWN5	RS9_MOUSE
		25.6759	24.2789	23.642	23.3764	25.2199	27.152		biosynthetic process;cellular biosynthetic process;cellular macromolecule biosynthetic process;cellular macromolecule metabolic process;cellular metabolic process;cellular process;cellular protein metabolic process;macromolecule biosynthetic process;macromolecule metabolic process;metabolic process;primary metabolic process;protein metabolic process;translation	binding;cation binding;ion binding;metal ion binding;structural constituent of ribosome;structural molecule activity	cell part;cytoplasmic part;intracellular non-membrane-bounded organelle;intracellular organelle;intracellular part;macromolecular complex;non-membrane-bounded organelle;organelle;ribonucleoprotein complex;ribosome	Completeproteome;Metal-binding;Phosphoprotein;Referenceproteome;Ribonucleoprotein;Ribosomalprotein;Zinc;Zinc-finger	Ribosome		Rps27	Mus musculus	40S ribosomal protein S27 OX=10090	sp|Q6ZWU9|RS27_MOUSE	Q6ZWU9	RS27_MOUSE
			24.7851			24.2912	25.7717		biosynthetic process;cellular biosynthetic process;cellular macromolecule biosynthetic process;cellular macromolecule metabolic process;cellular metabolic process;cellular process;cellular protein metabolic process;macromolecule biosynthetic process;macromolecule metabolic process;metabolic process;primary metabolic process;protein metabolic process;translation	structural constituent of ribosome;structural molecule activity	cell part;cytoplasmic part;intracellular non-membrane-bounded organelle;intracellular organelle;intracellular part;macromolecular complex;non-membrane-bounded organelle;organelle;ribonucleoprotein complex;ribosome	Citrullination;Completeproteome;Isopeptidebond;Referenceproteome;Ribonucleoprotein;Ribosomalprotein;Ublconjugation	Ribosome		Rpl10	Mus musculus	60S ribosomal protein L10 OX=10090	sp|Q6ZWV3|RL10_MOUSE;sp|P86048|RL10L_MOUSE	Q6ZWV3	RL10_MOUSE
			23.2884	22.6719		22.6001	23.4274		biological regulation;biosynthetic process;cellular biosynthetic process;cellular macromolecule biosynthetic process;cellular macromolecule metabolic process;cellular metabolic process;cellular process;cellular protein metabolic process;cellular response to stimulus;cellular response to stress;macromolecule biosynthetic process;macromolecule metabolic process;macromolecule modification;metabolic …	binding;nucleic acid binding;protein binding;ribonucleoprotein binding;ribosome binding;RNA binding;translation factor activity, nucleic acid binding;translation initiation factor activity	cell part;cytoplasm;cytoplasmic part;eukaryotic translation initiation factor 2 complex;eukaryotic translation initiation factor 2B complex;intracellular membrane-bounded organelle;intracellular non-membrane-bounded organelle;intracellular organelle;intracellular part;macromolecular complex;membrane-bounded organelle;non-membrane-bounded organelle;nucleus;organelle;protein complex;ribonucleoprote…	Acetylation;Completeproteome;Initiationfactor;Phosphoprotein;Proteinbiosynthesis;Referenceproteome;RNA-binding;Translationregulation	Hepatitis C;Measles;Protein processing in endoplasmic reticulum;RNA transport		Eif2s1	Mus musculus	Eukaryotic translation initiation factor 2 subunit 1 OX=10090	sp|Q6ZWX6|IF2A_MOUSE	Q6ZWX6	IF2A_MOUSE
			22.1264	23.6162					cellular macromolecule metabolic process;cellular metabolic process;cellular process;cellular protein metabolic process;chromosome segregation;dephosphorylation;macromolecule metabolic process;macromolecule modification;metabolic process;peptidyl-serine dephosphorylation;phosphate-containing compound metabolic process;phosphorus metabolic process;primary metabolic process;protein dephosphorylatio…	antigen binding;binding;catalytic activity;hydrolase activity;hydrolase activity, acting on ester bonds;phosphatase activity;phosphoprotein phosphatase activity;phosphoric ester hydrolase activity;protein binding;protein serine/threonine phosphatase activity	cell part;chromosomal part;chromosome, centromeric region;cytoplasmic part;cytosol;intracellular organelle part;intracellular part;macromolecular complex;organelle part;protein complex;protein phosphatase type 2A complex;protein serine/threonine phosphatase complex	3D-structure;Acetylation;Centromere;Chromosome;Chromosomepartition;Completeproteome;Cytoplasm;Referenceproteome;Repeat	Cell cycle - yeast;Chagas disease (American trypanosomiasis);Hepatitis C;Long-term depression;Meiosis - yeast;mRNA surveillance pathway;Oocyte meiosis;TGF-beta signaling pathway;Tight junction;Wnt signaling pathway		Ppp2r1a	Mus musculus	Serine/threonine-protein phosphatase 2A 65 kDa regulatory subunit A alpha isoform OX=10090	sp|Q76MZ3|2AAA_MOUSE	Q76MZ3	2AAA_MOUSE
			23.9244	23.6622		23.0572			cellular component assembly;cellular component assembly at cellular level;cellular component organization;cellular component organization at cellular level;cellular component organization or biogenesis;cellular component organization or biogenesis at cellular level;cellular macromolecular complex assembly;cellular macromolecular complex subunit organization;cellular process;chromatin organization…		cell part;intracellular membrane-bounded organelle;intracellular organelle;intracellular part;membrane-bounded organelle;nucleus;organelle	Acetylation;Completeproteome;Nucleus;Phosphoprotein;Referenceproteome			Nap1l4	Mus musculus	Nucleosome assembly protein 1-like 4 OX=10090	sp|Q78ZA7|NP1L4_MOUSE	Q78ZA7	NP1L4_MOUSE
				25.2313		25.6484	25.0982			binding;cation binding;ion binding;metal ion binding;transition metal ion binding;zinc ion binding		Acetylation;Alternativesplicing;Coiledcoil;Completeproteome;Metal-binding;Referenceproteome;Zinc;Zinc-finger			Trim65	Mus musculus	Tripartite motif-containing protein 65 OX=10090	sp|Q8BFW4|TRI65_MOUSE	Q8BFW4	TRI65_MOUSE
			22.1743	22.8158		22.7514	22.4645		catabolic process;cell differentiation;cellular catabolic process;cellular component assembly;cellular component assembly at cellular level;cellular component organization;cellular component organization at cellular level;cellular component organization or biogenesis;cellular component organization or biogenesis at cellular level;cellular developmental process;cellular macromolecular complex asse…	binding;protein binding	cell part;intracellular part;macromolecular complex;proteasome accessory complex;proteasome regulatory particle;protein complex	Acetylation;Completeproteome;Directproteinsequencing;Phosphoprotein;Proteasome;Referenceproteome	Proteasome		Psmd11	Mus musculus	26S proteasome non-ATPase regulatory subunit 11 OX=10090	sp|Q8BG32|PSD11_MOUSE	Q8BG32	PSD11_MOUSE
			22.3622	23.252					alanyl-tRNA aminoacylation;amine metabolic process;amino acid activation;anatomical structure development;biological regulation;carboxylic acid metabolic process;cellular amine metabolic process;cellular amino acid metabolic process;cellular ketone metabolic process;cellular macromolecule metabolic process;cellular metabolic process;cellular nitrogen compound metabolic process;cellular process;ce…	adenyl nucleotide binding;adenyl ribonucleotide binding;alanine-tRNA ligase activity;amine binding;amino acid binding;aminoacyl-tRNA editing activity;aminoacyl-tRNA ligase activity;ATP binding;binding;carboxylic acid binding;carboxylic ester hydrolase activity;catalytic activity;cation binding;hydrolase activity;hydrolase activity, acting on ester bonds;ion binding;ligase activity;ligase activity…	cell part;cytoplasm;intracellular part	Acetylation;Aminoacyl-tRNAsynthetase;ATP-binding;Completeproteome;Cytoplasm;Ligase;Metal-binding;Nucleotide-binding;Phosphoprotein;Proteinbiosynthesis;Referenceproteome;RNA-binding;tRNA-binding;Ublconjugation;Zinc	Aminoacyl-tRNA biosynthesis		Aars	Mus musculus	Alanine--tRNA ligase, cytoplasmic OX=10090	sp|Q8BGQ7|SYAC_MOUSE	Q8BGQ7	SYAC_MOUSE
		27.3486		24.9659					activation of immune response;biological regulation;cell death;cellular process;complement activation;complement activation, alternative pathway;complement activation, classical pathway;cytolysis;death;defense response;humoral immune response;immune effector process;immune response;immune system process;innate immune response;macromolecule metabolic process;metabolic process;positive regulation o…		cell part;extracellular region part;extracellular space;macromolecular complex;membrane attack complex;membrane part;plasma membrane part;pore complex;protein complex	Alternativesplicing;Complementalternatepathway;Complementpathway;Completeproteome;Cytolysis;Disulfidebond;EGF-likedomain;Glycoprotein;Immunity;Innateimmunity;Membraneattackcomplex;Phosphoprotein;Polymorphism;Referenceproteome;Repeat;Secreted;Signal	Amoebiasis;Complement and coagulation cascades;Prion diseases;Systemic lupus erythematosus		C8b	Mus musculus	Complement component C8 beta chain OX=10090	sp|Q8BH35|CO8B_MOUSE	Q8BH35	CO8B_MOUSE
			23.9897			24.2707	23.7127		anatomical structure development;axon guidance;biological regulation;biosynthetic process;cell cycle checkpoint;cell cycle process;cellular biosynthetic process;cellular component assembly;cellular component assembly at cellular level;cellular component organization;cellular component organization at cellular level;cellular component organization or biogenesis;cellular component organization or b…	structural constituent of ribosome;structural molecule activity	cell part;cytosolic large ribosomal subunit;intracellular organelle part;intracellular part;large ribosomal subunit;macromolecular complex;organelle part;ribonucleoprotein complex	Acetylation;Completeproteome;Phosphoprotein;Referenceproteome;Ribonucleoprotein;Ribosomalprotein	Ribosome		Rpl24	Mus musculus	60S ribosomal protein L24 OX=10090	sp|Q8BP67|RL24_MOUSE	Q8BP67	RL24_MOUSE
		27.3653		26.0803					biological regulation;cell surface receptor linked signaling pathway;cellular macromolecule metabolic process;cellular metabolic process;cellular process;cellular protein metabolic process;cellular response to stimulus;enzyme linked receptor protein signaling pathway;epidermal growth factor receptor signaling pathway;macromolecule metabolic process;macromolecule modification;metabolic process;neg…	binding;calcium ion binding;catalytic activity;cation binding;epidermal growth factor receptor binding;epidermal growth factor-activated receptor activity;growth factor receptor binding;ion binding;kinase activity;metal ion binding;molecular transducer activity;phosphotransferase activity, alcohol group as acceptor;protein binding;protein kinase activity;protein tyrosine kinase activity;receptor …	extracellular matrix;extracellular region part;extracellular space;proteinaceous extracellular matrix	Calcium;Completeproteome;Disulfidebond;EGF-likedomain;Extracellularmatrix;Glycoprotein;Growthfactor;Referenceproteome;Repeat;Secreted;Signal			Efemp1	Mus musculus	EGF-containing fibulin-like extracellular matrix protein 1 OX=10090	sp|Q8BPB5|FBLN3_MOUSE	Q8BPB5	FBLN3_MOUSE
			24.0033	24.7028		21.8083	24.3013		actin crosslink formation;actin cytoskeleton organization;actin cytoskeleton reorganization;actin filament organization;actin filament-based process;anatomical structure morphogenesis;biological regulation;cAMP-mediated signaling;cell cycle process;cell morphogenesis;cell morphogenesis involved in differentiation;cell projection organization;cell surface receptor linked signaling pathway;cellular…	actin binding;actin filament binding;binding;cytoskeletal protein binding;enzyme binding;Fc-gamma receptor I complex binding;glycoprotein binding;GTPase binding;immunoglobulin receptor binding;kinase binding;molecular transducer activity;protein binding;protein kinase binding;protein kinase C binding;Rac GTPase binding;Ras GTPase binding;receptor binding;Rho GTPase binding;signal transducer activ…	cell cortex;cell part;chromosomal part;cytoplasm;cytoplasmic part;cytoskeleton;Golgi apparatus part;intracellular membrane-bounded organelle;intracellular non-membrane-bounded organelle;intracellular organelle;intracellular organelle part;intracellular part;macromolecular complex;membrane;membrane-bounded organelle;Myb complex;non-membrane-bounded organelle;nucleus;organelle;organelle part;plasma…	Acetylation;Actin-binding;Alternativesplicing;Ciliumbiogenesis/degradation;Completeproteome;Cytoplasm;Cytoskeleton;Phosphoprotein;Referenceproteome;Repeat	Focal adhesion;MAPK signaling pathway		Flna	Mus musculus	Filamin-A OX=10090	sp|Q8BTM8|FLNA_MOUSE	Q8BTM8	FLNA_MOUSE
			21.3361	22.0548					alcohol metabolic process;alditol metabolic process;carbohydrate metabolic process;cellular carbohydrate metabolic process;cellular metabolic process;cellular process;glycerol metabolic process;lipid metabolic process;metabolic process;polyol metabolic process;primary metabolic process;small molecule metabolic process	binding;carbohydrate binding;catalytic activity;glycerophosphocholine phosphodiesterase activity;glycerophosphodiester phosphodiesterase activity;hydrolase activity;hydrolase activity, acting on ester bonds;pattern binding;phosphoric diester hydrolase activity;phosphoric ester hydrolase activity;polysaccharide binding;starch binding	cell part;cytoplasmic part;cytosol;intracellular part	Alternativesplicing;Completeproteome;Cytoplasm;Hydrolase;Phosphoprotein;Referenceproteome			Gpcpd1	Mus musculus	Glycerophosphocholine phosphodiesterase GPCPD1 OX=10090	sp|Q8C0L9|GPCP1_MOUSE	Q8C0L9	GPCP1_MOUSE
			20.5918	21.1671	22.0333				amine metabolic process;biological regulation;carboxylic acid metabolic process;catabolic process;cellular amine metabolic process;cellular amino acid metabolic process;cellular catabolic process;cellular ketone metabolic process;cellular macromolecule catabolic process;cellular macromolecule metabolic process;cellular metabolic process;cellular nitrogen compound metabolic process;cellular proces…	binding;catalytic activity;cation binding;cysteine-type peptidase activity;hydrolase activity;ion binding;metal ion binding;peptidase activity;peptidase activity, acting on L-amino acid peptides;small conjugating protein-specific protease activity;ubiquitin-specific protease activity		3D-structure;Completeproteome;Hydrolase;Metal-binding;Protease;Referenceproteome;Thiolprotease;Ublconjugationpathway;Unfoldedproteinresponse;Zinc;Zinc-finger	Protein processing in endoplasmic reticulum		Yod1	Mus musculus	Ubiquitin thioesterase OTU1 OX=10090	sp|Q8CB27|OTU1_MOUSE	Q8CB27	OTU1_MOUSE
			22.5159		23.5287	24.0587	22.5916		activation of immune response;biological regulation;complement activation;complement activation, classical pathway;defense response;humoral immune response;immune effector process;immune response;immune system process;innate immune response;macromolecule metabolic process;metabolic process;positive regulation of biological process;positive regulation of immune response;positive regulation of immu…	binding;calcium ion binding;catalytic activity;cation binding;endopeptidase activity;hydrolase activity;ion binding;metal ion binding;peptidase activity;peptidase activity, acting on L-amino acid peptides;serine hydrolase activity;serine-type endopeptidase activity;serine-type peptidase activity	extracellular region	Calcium;Complementpathway;Completeproteome;Disulfidebond;EGF-likedomain;Glycoprotein;Hydrolase;Hydroxylation;Immunity;Innateimmunity;Metal-binding;Protease;Referenceproteome;Repeat;Serineprotease;Signal;Sushi	Complement and coagulation cascades;Staphylococcus aureus infection;Systemic lupus erythematosus		C1sa	Mus musculus	Complement C1s-A subcomponent OX=10090	sp|Q8CG14|CS1A_MOUSE;sp|Q8CFG8|CS1B_MOUSE	Q8CG14	CS1A_MOUSE
		29.6842	22.1895	24.0858		22.2779	23.2509		biological regulation;cell surface receptor linked signaling pathway;cellular process;cellular response to stimulus;enzyme linked receptor protein signaling pathway;regulation of biological process;regulation of cellular process;response to stimulus;signal transduction;transforming growth factor beta receptor signaling pathway;transmembrane receptor protein serine/threonine kinase signaling pathw…	binding;calcium ion binding;cation binding;ion binding;metal ion binding	extracellular matrix;extracellular region part;proteinaceous extracellular matrix	Alternativesplicing;Completeproteome;Disulfidebond;EGF-likedomain;Glycoprotein;Growthfactorbinding;Hydroxylation;Phosphoprotein;Referenceproteome;Repeat;Secreted;Signal			Ltbp1	Mus musculus	Latent-transforming growth factor beta-binding protein 1 OX=10090	sp|Q8CG19|LTBP1_MOUSE	Q8CG19	LTBP1_MOUSE
			25.7321	22.8689		24.929	22.3313		amine metabolic process;amino acid activation;biological regulation;carboxylic acid metabolic process;cellular amine metabolic process;cellular amino acid metabolic process;cellular ketone metabolic process;cellular macromolecule metabolic process;cellular metabolic process;cellular nitrogen compound metabolic process;cellular process;cellular response to chemical stimulus;cellular response to cy…	adenyl nucleotide binding;adenyl ribonucleotide binding;aminoacyl-tRNA ligase activity;ATP binding;binding;catalytic activity;glutamate-tRNA ligase activity;ligase activity;ligase activity, forming aminoacyl-tRNA and related compounds;ligase activity, forming carbon-oxygen bonds;nucleic acid binding;nucleotide binding;proline-tRNA ligase activity;purine nucleotide binding;purine ribonucleoside tr…	cell part;cytoplasm;intracellular part;macromolecular complex;ribonucleoprotein complex	Acetylation;Aminoacyl-tRNAsynthetase;ATP-binding;Completeproteome;Ligase;Multifunctionalenzyme;Nucleotide-binding;Phosphoprotein;Polymorphism;Proteinbiosynthesis;Referenceproteome;Repeat;RNA-binding;Translationregulation	Aminoacyl-tRNA biosynthesis;Porphyrin and chlorophyll metabolism		Eprs	Mus musculus	Bifunctional glutamate/proline--tRNA ligase OX=10090	sp|Q8CGC7|SYEP_MOUSE	Q8CGC7	SYEP_MOUSE
		23.3365	26.5157	23.3785	26.5999	26.2639	23.309		biosynthetic process;catabolic process;cellular biosynthetic process;cellular catabolic process;cellular metabolic compound salvage;cellular metabolic process;cellular nitrogen compound biosynthetic process;cellular nitrogen compound catabolic process;cellular nitrogen compound metabolic process;cellular process;heterocycle biosynthetic process;heterocycle metabolic process;metabolic process;nitr…	catalytic activity;transferase activity;transferase activity, transferring glycosyl groups;transferase activity, transferring pentosyl groups;uridine phosphorylase activity	cell part;cytoplasm;cytoskeletal part;intermediate filament;intracellular organelle part;intracellular part;macromolecular complex;organelle part;protein complex;type III intermediate filament	Completeproteome;Disulfidebond;Glycosyltransferase;Redox-activecenter;Referenceproteome;Transferase	Drug metabolism - other enzymes;Pyrimidine metabolism		Upp2	Mus musculus	Uridine phosphorylase 2 OX=10090	sp|Q8CGR7|UPP2_MOUSE	Q8CGR7	UPP2_MOUSE
		26.4709	24.096	26.7152					anatomical structure development;biological adhesion;biological regulation;blood coagulation;cell activation;cell adhesion;cell-substrate adhesion;cellular component assembly;cellular component organization;cellular component organization or biogenesis;cellular process;coagulation;developmental process;hemostasis;liver development;macromolecular complex assembly;macromolecular complex subunit org…	binding;chaperone binding;collagen binding;enzyme binding;glycoprotein binding;identical protein binding;immunoglobulin binding;integrin binding;protease binding;protein binding;protein complex binding;protein dimerization activity;protein homodimerization activity;protein N-terminus binding;receptor binding	cell part;clathrin-coated vesicle;coated vesicle;cytoplasmic membrane-bounded vesicle;cytoplasmic part;cytoplasmic vesicle;endoplasmic reticulum;external side of plasma membrane;extracellular matrix;extracellular region;extracellular region part;intracellular membrane-bounded organelle;intracellular organelle;intracellular part;membrane part;membrane-bounded organelle;membrane-bounded vesicle;org…	3D-structure;Alternativesplicing;Bloodcoagulation;Celladhesion;Cleavageonpairofbasicresidues;Completeproteome;Disulfidebond;Extracellularmatrix;Glycoprotein;Hemostasis;Isopeptidebond;Referenceproteome;Repeat;Secreted;Signal;Ublconjugation	Complement and coagulation cascades;ECM-receptor interaction;Focal adhesion		Vwf	Mus musculus	von Willebrand factor OX=10090	sp|Q8CIZ8|VWF_MOUSE	Q8CIZ8	VWF_MOUSE
			24.8781	24.126		24.8101			biological regulation;cellular component assembly;cellular component assembly at cellular level;cellular component organization;cellular component organization at cellular level;cellular component organization or biogenesis;cellular component organization or biogenesis at cellular level;cellular macromolecular complex assembly;cellular macromolecular complex subunit organization;cellular process;…	binding;nucleic acid binding;nucleotide binding;protein binding;RNA binding;translation factor activity, nucleic acid binding;translation initiation factor activity	cell part;cytoplasmic part;eukaryotic 43S preinitiation complex;eukaryotic 48S preinitiation complex;eukaryotic translation initiation factor 3 complex;eukaryotic translation initiation factor 3 complex, eIF3m;intracellular part;macromolecular complex;protein complex;ribonucleoprotein complex;translation preinitiation complex	Acetylation;Completeproteome;Cytoplasm;Initiationfactor;Phosphoprotein;Proteinbiosynthesis;Referenceproteome;Repeat;RNA-binding;WDrepeat	RNA transport		Eif3b	Mus musculus	Eukaryotic translation initiation factor 3 subunit B OX=10090	sp|Q8JZQ9|EIF3B_MOUSE	Q8JZQ9	EIF3B_MOUSE
		25.5407	24.9639	25.0457	21.476	20.0877	21.4291		biological regulation;cell activation;cellular component assembly;cellular component assembly at cellular level;cellular component organization;cellular component organization at cellular level;cellular component organization or biogenesis;cellular component organization or biogenesis at cellular level;cellular macromolecular complex assembly;cellular macromolecular complex subunit organization;c…		blood microparticle;cell cortex;cell part;cytoplasmic membrane-bounded vesicle;cytoplasmic part;cytoplasmic vesicle;external side of plasma membrane;extracellular region part;fibrinogen complex;intracellular membrane-bounded organelle;intracellular organelle;intracellular part;macromolecular complex;membrane part;membrane-bounded organelle;membrane-bounded vesicle;organelle;plasma membrane part;p…	Bloodcoagulation;Coiledcoil;Completeproteome;Disulfidebond;Glycoprotein;Hemostasis;Referenceproteome;Secreted;Signal	Complement and coagulation cascades		Fgb	Mus musculus	Fibrinogen beta chain OX=10090	sp|Q8K0E8|FIBB_MOUSE	Q8K0E8	FIBB_MOUSE
		28.0425		24.7025					activation of immune response;biological regulation;cell death;cellular process;complement activation;complement activation, alternative pathway;complement activation, classical pathway;cytolysis;death;defense response;humoral immune response;immune effector process;immune response;immune system process;innate immune response;macromolecule metabolic process;metabolic process;positive regulation o…		cell part;extracellular region part;extracellular space;macromolecular complex;membrane attack complex;membrane part;plasma membrane part;pore complex;protein complex	Cellmembrane;Complementalternatepathway;Complementpathway;Completeproteome;Cytolysis;Disulfidebond;EGF-likedomain;Glycoprotein;Immunity;Innateimmunity;Membrane;Membraneattackcomplex;Polymorphism;Referenceproteome;Repeat;Secreted;Signal;Transmembrane;Transmembranebetastrand	Amoebiasis;Complement and coagulation cascades;Prion diseases;Systemic lupus erythematosus		C8a	Mus musculus	Complement component C8 alpha chain OX=10090	sp|Q8K182|CO8A_MOUSE	Q8K182	CO8A_MOUSE
			27.1423	26.5086	23.5803	25.6933				catalytic activity;kinase activity;transferase activity;transferase activity, transferring phosphorus-containing groups		Completeproteome;Kinase;Phosphoprotein;Referenceproteome;Transferase			Fn3krp	Mus musculus	Ketosamine-3-kinase OX=10090	sp|Q8K274|KT3K_MOUSE	Q8K274	KT3K_MOUSE
		26.8073		26.3228					cell chemotaxis;cell migration;cell motility;cellular component movement;cellular process;cellular response to chemical stimulus;cellular response to stimulus;chemotaxis;dendritic cell chemotaxis;immune system process;leukocyte chemotaxis;leukocyte migration;locomotion;myeloid dendritic cell chemotaxis;response to chemical stimulus;response to external stimulus;response to stimulus;taxis		extracellular region part;extracellular space	Completeproteome;Referenceproteome			Retnlg	Mus musculus	Resistin-like gamma OX=10090	sp|Q8K426|RETNG_MOUSE	Q8K426	RETNG_MOUSE
			25.0137		23.1823	23.3633					cell junction;cell-cell junction;occluding junction;tight junction	Actin-binding;Celljunction;Coiledcoil;Completeproteome;Referenceproteome;Tightjunction			Pof1b	Mus musculus	Protein POF1B OX=10090	sp|Q8K4L4|POF1B_MOUSE	Q8K4L4	POF1B_MOUSE
			23.1224	22.3073		22.363	22.1795		biological regulation;cellular component assembly;cellular component assembly at cellular level;cellular component organization;cellular component organization at cellular level;cellular component organization or biogenesis;cellular component organization or biogenesis at cellular level;cellular macromolecular complex assembly;cellular macromolecular complex subunit organization;cellular process;…	binding;nucleic acid binding;protein binding;RNA binding;translation factor activity, nucleic acid binding;translation initiation factor activity	cell part;cytoplasmic part;eukaryotic 43S preinitiation complex;eukaryotic 48S preinitiation complex;eukaryotic translation initiation factor 3 complex;fibrillar center;intracellular non-membrane-bounded organelle;intracellular organelle;intracellular organelle part;intracellular part;macromolecular complex;non-membrane-bounded organelle;nuclear part;nucleolar part;nucleolus;nucleoplasm;organelle…	Acetylation;Completeproteome;Cytoplasm;Initiationfactor;Proteinbiosynthesis;Referenceproteome			Eif3l	Mus musculus	Eukaryotic translation initiation factor 3 subunit L OX=10090	sp|Q8QZY1|EIF3L_MOUSE	Q8QZY1	EIF3L_MOUSE
			23.2572		23.054	22.5786			response to chemical stimulus;response to drug;response to stimulus;response to toxin	catalytic activity;cysteine-type endopeptidase activity;cysteine-type peptidase activity;endopeptidase activity;hydrolase activity;peptidase activity;peptidase activity, acting on L-amino acid peptides	cell part;cytoplasm;intracellular membrane-bounded organelle;intracellular organelle;intracellular part;membrane-bounded organelle;nucleus;organelle	Acetylation;Completeproteome;Cytoplasm;Hydrolase;Protease;Referenceproteome;Thiolprotease			Blmh	Mus musculus	Bleomycin hydrolase OX=10090	sp|Q8R016|BLMH_MOUSE	Q8R016	BLMH_MOUSE
			24.1478	25.6893	22.1656	24.4425				catalytic activity;endopeptidase activity;hydrolase activity;peptidase activity;peptidase activity, acting on L-amino acid peptides;serine hydrolase activity;serine-type endopeptidase activity;serine-type peptidase activity	cell part;cytoplasm;intracellular organelle part;intracellular part;membrane;nuclear membrane;nuclear part;organelle membrane;organelle part	Acetylation;Alternativesplicing;Completeproteome;Cytoplasm;Hydrolase;Phosphoprotein;Referenceproteome			Apeh	Mus musculus	Acylamino-acid-releasing enzyme OX=10090	sp|Q8R146|APEH_MOUSE	Q8R146	APEH_MOUSE
		25.0388	25.2157	25.4987					biological regulation;cell activation;cellular component assembly;cellular component assembly at cellular level;cellular component organization;cellular component organization at cellular level;cellular component organization or biogenesis;cellular component organization or biogenesis at cellular level;cellular macromolecular complex assembly;cellular macromolecular complex subunit organization;c…	binding;cation binding;ion binding;metal ion binding	blood microparticle;cell cortex;cell part;cytoplasmic membrane-bounded vesicle;cytoplasmic part;cytoplasmic vesicle;external side of plasma membrane;extracellular region part;fibrinogen complex;intracellular membrane-bounded organelle;intracellular organelle;intracellular part;macromolecular complex;membrane part;membrane-bounded organelle;membrane-bounded vesicle;organelle;plasma membrane part;p…	Bloodcoagulation;Calcium;Coiledcoil;Completeproteome;Disulfidebond;Glycoprotein;Hemostasis;Isopeptidebond;Metal-binding;Referenceproteome;Secreted;Signal	Complement and coagulation cascades;Staphylococcus aureus infection		Fgg	Mus musculus	Fibrinogen gamma chain OX=10090	sp|Q8VCM7|FIBG_MOUSE	Q8VCM7	FIBG_MOUSE
			24.2701	23.0807	23.4122	25.3825	22.5695		actin cytoskeleton organization;actin cytoskeleton reorganization;actin filament-based movement;actin filament-based process;anatomical structure formation involved in morphogenesis;anatomical structure morphogenesis;angiogenesis;biological adhesion;biological regulation;blood vessel endothelial cell migration;cell adhesion;cell cycle process;cell differentiation;cell migration;cell morphogenesis…	actin binding;actin filament binding;actin-dependent ATPase activity;adenyl nucleotide binding;adenyl ribonucleotide binding;ADP binding;ATP binding;ATPase activity;ATPase activity, coupled;binding;catalytic activity;cytoskeletal protein binding;hydrolase activity;hydrolase activity, acting on acid anhydrides;hydrolase activity, acting on acid anhydrides, in phosphorus-containing anhydrides;ident…	actin cytoskeleton;actin filament bundle;actomyosin;actomyosin contractile ring;adherens junction;anchoring junction;cell cortex;cell cortex part;cell division site part;cell junction;cell leading edge;cell part;cell projection;cell-cell adherens junction;cell-cell junction;cleavage furrow;contractile ring;cortical cytoskeleton;cytoplasm;cytoplasmic part;cytoskeletal part;cytoskeleton;cytosol;ext…	Acetylation;Actin-binding;ATP-binding;Calmodulin-binding;Celladhesion;Cellshape;Coiledcoil;Completeproteome;Cytoplasm;Cytoskeleton;Directproteinsequencing;Motorprotein;Myosin;Nucleotide-binding;Phosphoprotein;Referenceproteome;Ublconjugation	Tight junction;Viral myocarditis		Myh9	Mus musculus	Myosin-9 OX=10090	sp|Q8VDD5|MYH9_MOUSE	Q8VDD5	MYH9_MOUSE
			22.6754	23.1428		23.7849	23.3526		biological regulation;regulation of biological process;regulation of catabolic process;regulation of macromolecule metabolic process;regulation of metabolic process;regulation of primary metabolic process;regulation of protein catabolic process;regulation of protein metabolic process	binding;enzyme regulator activity;protein binding	cell part;intracellular part;macromolecular complex;proteasome accessory complex;proteasome complex;proteasome regulatory particle;protein complex	Acetylation;Completeproteome;Phosphoprotein;Proteasome;Referenceproteome;Repeat	Proteasome		Psmd2	Mus musculus	26S proteasome non-ATPase regulatory subunit 2 OX=10090	sp|Q8VDM4|PSMD2_MOUSE	Q8VDM4	PSMD2_MOUSE
			22.0721	22.1633					biological regulation;establishment of localization;establishment of protein localization;positive regulation of catalytic activity;positive regulation of GTPase activity;positive regulation of hydrolase activity;positive regulation of molecular function;positive regulation of Rab GTPase activity;positive regulation of Ras GTPase activity;protein transport;regulation of biological process;regulat…	enzyme regulator activity;GTPase regulator activity;guanyl-nucleotide exchange factor activity;nucleoside-triphosphatase regulator activity;Rab guanyl-nucleotide exchange factor activity;Ras guanyl-nucleotide exchange factor activity;small GTPase regulator activity		Alternativesplicing;Coiledcoil;Completeproteome;Guanine-nucleotidereleasingfactor;Proteintransport;Referenceproteome;Transport			Rab3il1	Mus musculus	Guanine nucleotide exchange factor for Rab-3A OX=10090	sp|Q8VDV3|R3GEF_MOUSE	Q8VDV3	R3GEF_MOUSE
		29.7692	25.8077	28.8729		23.8754	27.6214		activation of protein kinase activity;activation of protein kinase C activity by G-protein coupled receptor protein signaling pathway;aging;alcohol metabolic process;anatomical structure morphogenesis;aorta morphogenesis;apoptotic cell clearance;artery morphogenesis;biological regulation;blood vessel morphogenesis;cell proliferation;cell surface receptor linked signaling pathway;cellular componen…	binding;calcium ion binding;cation binding;ion binding;metal ion binding;protein binding	cell body;cell part;cell projection;clathrin-coated vesicle;coated pit;coated vesicle;cytoplasmic membrane-bounded vesicle;cytoplasmic part;cytoplasmic vesicle;dendrite;endosome;integral to membrane;integral to plasma membrane;intracellular membrane-bounded organelle;intracellular organelle;intracellular organelle part;intracellular part;intrinsic to membrane;intrinsic to plasma membrane;lysosoma…	Acetylation;Calcium;Cellmembrane;Coatedpit;Completeproteome;Cytoplasm;Developmentalprotein;Disulfidebond;EGF-likedomain;Endocytosis;Glycoprotein;Membrane;Metal-binding;Nucleus;Phosphoprotein;Receptor;Referenceproteome;Repeat;Signal;Transmembrane;Transmembranehelix	Alzheimer's disease;Malaria		Lrp1	Mus musculus	Prolow-density lipoprotein receptor-related protein 1 OX=10090	sp|Q91ZX7|LRP1_MOUSE	Q91ZX7	LRP1_MOUSE
		26.6224	26.7397	27.6992	21.7027	22.4733	23.7132		actin cytoskeleton organization;actin filament organization;actin filament-based process;activation of JUN kinase activity;activation of MAPK activity;biological regulation;cation homeostasis;cation transport;cell differentiation;cellular cation homeostasis;cellular chemical homeostasis;cellular component organization;cellular component organization at cellular level;cellular component organizati…	binding;cation binding;ferric iron binding;ion binding;iron ion binding;metal ion binding;protein binding;transition metal ion binding	cell part;coated pit;cytoplasmic membrane-bounded vesicle;cytoplasmic part;cytoplasmic vesicle;cytoplasmic vesicle part;early endosome;endocytic vesicle;endosome;extracellular region;intracellular membrane-bounded organelle;intracellular organelle;intracellular organelle part;intracellular part;macromolecular complex;membrane coat;membrane part;membrane-bounded organelle;membrane-bounded vesicle;…	Completeproteome;Directproteinsequencing;Disulfidebond;Glycoprotein;Iontransport;Iron;Irontransport;Metal-binding;Methylation;Referenceproteome;Repeat;Secreted;Signal;Transport	Mineral absorption		Tf	Mus musculus	Serotransferrin OX=10090	sp|Q921I1|TRFE_MOUSE	Q921I1	TRFE_MOUSE
			26.1354	25.8555		25.0699	23.2451		amine metabolic process;amino acid activation;aspartyl-tRNA aminoacylation;carboxylic acid metabolic process;cellular amine metabolic process;cellular amino acid metabolic process;cellular ketone metabolic process;cellular macromolecule metabolic process;cellular metabolic process;cellular nitrogen compound metabolic process;cellular process;macromolecule metabolic process;metabolic process;ncRNA…	adenyl nucleotide binding;adenyl ribonucleotide binding;aminoacyl-tRNA ligase activity;aspartate-tRNA ligase activity;ATP binding;binding;catalytic activity;ligase activity;ligase activity, forming aminoacyl-tRNA and related compounds;ligase activity, forming carbon-oxygen bonds;nucleic acid binding;nucleotide binding;purine nucleotide binding;purine ribonucleoside triphosphate binding;purine rib…	cell part;cytoplasm;intracellular part	Acetylation;Aminoacyl-tRNAsynthetase;ATP-binding;Completeproteome;Cytoplasm;Ligase;Nucleotide-binding;Phosphoprotein;Proteinbiosynthesis;Referenceproteome	Aminoacyl-tRNA biosynthesis		Dars	Mus musculus	Aspartate--tRNA ligase, cytoplasmic OX=10090	sp|Q922B2|SYDC_MOUSE	Q922B2	SYDC_MOUSE
			25.4038	26.2966		25.268	25.6089		amine biosynthetic process;amine metabolic process;aromatic compound biosynthetic process;aspartate family amino acid biosynthetic process;aspartate family amino acid metabolic process;biosynthetic process;carboxylic acid biosynthetic process;carboxylic acid metabolic process;cellular amine metabolic process;cellular amino acid biosynthetic process;cellular amino acid metabolic process;cellular a…	adenyl nucleotide binding;adenyl ribonucleotide binding;ATP binding;binding;catalytic activity;cyclohydrolase activity;formate-tetrahydrofolate ligase activity;hydrolase activity;hydrolase activity, acting on carbon-nitrogen (but not peptide) bonds;hydrolase activity, acting on carbon-nitrogen (but not peptide) bonds, in cyclic amidines;ligase activity;ligase activity, forming carbon-nitrogen bon…	cell part;cytoplasmic part;cytosol;intracellular membrane-bounded organelle;intracellular organelle;intracellular part;membrane-bounded organelle;mitochondrion;organelle	Acetylation;Amino-acidbiosynthesis;ATP-binding;Completeproteome;Cytoplasm;Directproteinsequencing;Histidinebiosynthesis;Hydrolase;Ligase;Methioninebiosynthesis;Multifunctionalenzyme;NADP;Nucleotide-binding;One-carbonmetabolism;Oxidoreductase;Purinebiosynthesis;Referenceproteome	One carbon pool by folate		Mthfd1	Mus musculus	C-1-tetrahydrofolate synthase, cytoplasmic OX=10090	sp|Q922D8|C1TC_MOUSE	Q922D8	C1TC_MOUSE
		27.7952	27.9101	29.2258	26.0751	27.2064	27.1324		catabolic process;cellular catabolic process;cellular metabolic process;cellular nitrogen compound catabolic process;cellular nitrogen compound metabolic process;cellular process;cofactor catabolic process;cofactor metabolic process;heme catabolic process;heme metabolic process;heterocycle catabolic process;heterocycle metabolic process;metabolic process;nitrogen compound metabolic process;pigmen…	biliverdin reductase activity;catalytic activity;flavin reductase activity;oxidoreductase activity;oxidoreductase activity, acting on the CH-CH group of donors;oxidoreductase activity, acting on the CH-CH group of donors, NAD or NADP as acceptor;oxidoreductase activity, acting on the CH-NH group of donors;oxidoreductase activity, acting on the CH-NH group of donors, NAD or NADP as acceptor	cell part;cytoplasmic part;cytosol;intracellular membrane-bounded organelle;intracellular organelle;intracellular part;membrane;membrane-bounded organelle;nucleus;organelle;plasma membrane	Completeproteome;Cytoplasm;NADP;Oxidoreductase;Referenceproteome	Porphyrin and chlorophyll metabolism;Riboflavin metabolism		Blvrb	Mus musculus	Flavin reductase (NADPH) OX=10090	sp|Q923D2|BLVRB_MOUSE	Q923D2	BLVRB_MOUSE
			21.4932	21.9423							cell part;intracellular part;macromolecular complex;proteasome accessory complex;protein complex	Completeproteome;Proteasome;Referenceproteome	Proteasome		Psmd6	Mus musculus	26S proteasome non-ATPase regulatory subunit 6 OX=10090	sp|Q99JI4|PSMD6_MOUSE	Q99JI4	PSMD6_MOUSE
		22.5789	23.0166				23.0031		amine biosynthetic process;amine metabolic process;biosynthetic process;carboxylic acid biosynthetic process;carboxylic acid metabolic process;cellular amine metabolic process;cellular amino acid biosynthetic process;cellular amino acid metabolic process;cellular biosynthetic process;cellular ketone metabolic process;cellular metabolic process;cellular modified amino acid biosynthetic process;cel…	binding;catalytic activity;cation binding;hydrolase activity;hydrolase activity, acting on ester bonds;hydroxyacylglutathione hydrolase activity;ion binding;metal ion binding;thiolester hydrolase activity;transition metal ion binding;zinc ion binding	cell part;cytoplasmic part;intracellular membrane-bounded organelle;intracellular organelle;intracellular organelle lumen;intracellular organelle part;intracellular part;membrane-bounded organelle;membrane-enclosed lumen;mitochondrial matrix;mitochondrial part;mitochondrion;organelle;organelle lumen;organelle part	Acetylation;Alternativeinitiation;Alternativesplicing;Completeproteome;Cytoplasm;Hydrolase;Metal-binding;Mitochondrion;Referenceproteome;Transitpeptide;Zinc	Pyruvate metabolism		Hagh	Mus musculus	Hydroxyacylglutathione hydrolase, mitochondrial OX=10090	sp|Q99KB8|GLO2_MOUSE	Q99KB8	GLO2_MOUSE
			22.8322	22.5229		23.2184			anatomical structure development;cell proliferation;cellular process;cellular process involved in reproduction;chordate embryonic development;developmental process;developmental process involved in reproduction;embryo development;embryo development ending in birth or egg hatching;gonad development;in utero embryonic development;male germ cell proliferation;male gonad development;organ development…	binding;cation binding;ion binding;metal ion binding;nucleic acid binding;RNA binding;translation factor activity, nucleic acid binding;translation initiation factor activity		Acetylation;Completeproteome;Initiationfactor;Metal-binding;Phosphoprotein;Proteinbiosynthesis;Referenceproteome;Zinc;Zinc-finger	RNA transport		Eif2s2	Mus musculus	Eukaryotic translation initiation factor 2 subunit 2 OX=10090	sp|Q99L45|IF2B_MOUSE	Q99L45	IF2B_MOUSE
		22.8706	22.6533	22.8983			22.3989		adult behavior;adult locomotory behavior;amine transport;autophagy;behavior;biological regulation;catabolic process;catecholamine transport;catecholamine uptake involved in synaptic transmission;cell communication;cell proliferation;cell-cell signaling;cellular catabolic process;cellular chemical homeostasis;cellular component organization;cellular component organization at cellular level;cellula…	binding;catalytic activity;hydrolase activity;identical protein binding;mRNA binding;nucleic acid binding;oxidoreductase activity;oxidoreductase activity, acting on paired donors, with incorporation or reduction of molecular oxygen;peptidase activity;peroxiredoxin activity;protein binding;protein dimerization activity;protein homodimerization activity;RNA binding	cell body;cell part;cell projection;cytoplasm;cytoplasmic part;cytosol;intracellular membrane-bounded organelle;intracellular organelle;intracellular organelle lumen;intracellular organelle part;intracellular part;membrane;membrane part;membrane raft;membrane-bounded organelle;membrane-enclosed lumen;mitochondrial intermembrane space;mitochondrial matrix;mitochondrial part;mitochondrion;neuron pr…	Acetylation;Autophagy;Cellmembrane;Chaperone;Completeproteome;Cytoplasm;Directproteinsequencing;Fertilization;Hydrolase;Inflammatoryresponse;Isopeptidebond;Lipoprotein;Membrane;Mitochondrion;Nucleus;Oxidation;Palmitate;Phosphoprotein;Protease;Referenceproteome;RNA-binding;Stressresponse;Tumorsuppressor;Ublconjugation;Zymogen	Parkinson's disease		Park7	Mus musculus	Protein/nucleic acid deglycase DJ-1 OX=10090	sp|Q99LX0|PARK7_MOUSE	Q99LX0	PARK7_MOUSE
			26.0233	24.891	22.3837	26.3481	24.5689		biosynthetic process;cellular biosynthetic process;cellular component biogenesis;cellular component biogenesis at cellular level;cellular component organization or biogenesis;cellular component organization or biogenesis at cellular level;cellular macromolecule biosynthetic process;cellular macromolecule metabolic process;cellular metabolic process;cellular nitrogen compound metabolic process;cel…	structural constituent of ribosome;structural molecule activity	cell part;cytosolic large ribosomal subunit;intracellular organelle part;intracellular part;large ribosomal subunit;macromolecular complex;organelle part;ribonucleoprotein complex	Acetylation;Completeproteome;Phosphoprotein;Referenceproteome;Repeat;Ribonucleoprotein;Ribosomalprotein	Ribosome		Rpl14	Mus musculus	60S ribosomal protein L14 OX=10090	sp|Q9CR57|RL14_MOUSE	Q9CR57	RL14_MOUSE
			26.1238	25.7315		25.7174	26.8774		biosynthetic process;cellular biosynthetic process;cellular localization;cellular macromolecule biosynthetic process;cellular macromolecule localization;cellular macromolecule metabolic process;cellular metabolic process;cellular process;cellular protein localization;cellular protein metabolic process;localization;macromolecule biosynthetic process;macromolecule localization;macromolecule metabol…	binding;nucleic acid binding;protein binding;RNA binding;rRNA binding;structural constituent of ribosome;structural molecule activity	cell part;cytoplasmic part;intracellular non-membrane-bounded organelle;intracellular organelle;intracellular organelle part;intracellular part;macromolecular complex;non-membrane-bounded organelle;nuclear part;nucleolus;organelle;organelle part;ribonucleoprotein complex;ribosome	Acetylation;Completeproteome;Nucleus;Phosphoprotein;Referenceproteome;Ribonucleoprotein;Ribosomalprotein;RNA-binding;rRNA-binding	Ribosome		Rpl11	Mus musculus	60S ribosomal protein L11 OX=10090	sp|Q9CXW4|RL11_MOUSE	Q9CXW4	RL11_MOUSE
			25.5539	22.505		24.5226	26.2869		biological regulation;regulation of apoptosis;regulation of biological process;regulation of cell death;regulation of cellular process;regulation of programmed cell death	binding;mRNA 3'-UTR binding;mRNA binding;nucleic acid binding;RNA binding	cell part;cytoplasmic part;intracellular membrane-bounded organelle;intracellular organelle;intracellular part;membrane;membrane-bounded organelle;nucleus;organelle;perinuclear region of cytoplasm;plasma membrane	Acetylation;Alternativesplicing;Completeproteome;Cytoplasm;Nucleus;Phosphoprotein;Referenceproteome;RNA-binding			Serbp1	Mus musculus	Plasminogen activator inhibitor 1 RNA-binding protein OX=10090	sp|Q9CY58|PAIRB_MOUSE	Q9CY58	PAIRB_MOUSE
			23.982			23.6232	24.8582		biosynthetic process;cellular biosynthetic process;cellular macromolecule biosynthetic process;cellular macromolecule metabolic process;cellular metabolic process;cellular process;cellular protein metabolic process;macromolecule biosynthetic process;macromolecule metabolic process;metabolic process;primary metabolic process;protein metabolic process;translation	structural constituent of ribosome;structural molecule activity	cell part;cytosolic large ribosomal subunit;intracellular organelle part;intracellular part;large ribosomal subunit;macromolecular complex;organelle part;ribonucleoprotein complex	Completeproteome;Phosphoprotein;Referenceproteome;Ribonucleoprotein;Ribosomalprotein	Ribosome		Rpl15	Mus musculus	60S ribosomal protein L15 OX=10090	sp|Q9CZM2|RL15_MOUSE	Q9CZM2	RL15_MOUSE
			25.9082	24.9592	23.9565	26.0101	27.1118		biological regulation;biosynthetic process;cell chemotaxis;cell differentiation;cell migration;cell motility;cellular biosynthetic process;cellular component assembly;cellular component assembly at cellular level;cellular component movement;cellular component organization;cellular component organization at cellular level;cellular component organization or biogenesis;cellular component organizatio…	structural constituent of ribosome;structural molecule activity	cell part;cytosolic small ribosomal subunit;intracellular non-membrane-bounded organelle;intracellular organelle;intracellular organelle part;intracellular part;macromolecular complex;non-membrane-bounded organelle;nuclear part;nucleolus;organelle;organelle part;ribonucleoprotein complex;small ribosomal subunit	Acetylation;Completeproteome;Referenceproteome;Ribonucleoprotein;Ribosomalprotein	Ribosome		Rps19	Mus musculus	40S ribosomal protein S19 OX=10090	sp|Q9CZX8|RS19_MOUSE	Q9CZX8	RS19_MOUSE
			22.7453	25.0555		23.6			adenosine metabolic process;cellular metabolic process;cellular nitrogen compound metabolic process;cellular process;dephosphorylation;heterocycle metabolic process;metabolic process;nitrogen compound metabolic process;nucleobase-containing compound metabolic process;nucleobase-containing small molecule metabolic process;nucleoside metabolic process;nucleoside phosphate metabolic process;nucleoti…	5'-nucleotidase activity;binding;catalytic activity;cation binding;hydrolase activity;hydrolase activity, acting on ester bonds;ion binding;magnesium ion binding;metal ion binding;nucleotidase activity;nucleotide binding;phosphatase activity;phosphoric ester hydrolase activity;transferase activity	cell part;cytoplasm;cytoplasmic part;endoplasmic reticulum;intracellular membrane-bounded organelle;intracellular organelle;intracellular part;membrane-bounded organelle;mitochondrion;organelle	3D-structure;Alternativesplicing;Completeproteome;Cytoplasm;Directproteinsequencing;Hydrolase;Magnesium;Metal-binding;Nucleotide-binding;Nucleotidemetabolism;Referenceproteome;Transferase	Nicotinate and nicotinamide metabolism;Purine metabolism;Pyrimidine metabolism		Nt5c3a	Mus musculus	Cytosolic 5-nucleotidase 3A OX=10090	sp|Q9D020|5NT3A_MOUSE	Q9D020	5NT3A_MOUSE
			21.9566	23.175			22.1744		cellular metabolic process;cellular process;metabolic process;phosphate-containing compound metabolic process;phosphorus metabolic process	binding;catalytic activity;cation binding;hydrolase activity;hydrolase activity, acting on acid anhydrides;hydrolase activity, acting on acid anhydrides, in phosphorus-containing anhydrides;inorganic diphosphatase activity;ion binding;magnesium ion binding;metal ion binding;pyrophosphatase activity	cell part;cytoplasm;intracellular part	Acetylation;Completeproteome;Cytoplasm;Directproteinsequencing;Hydrolase;Magnesium;Metal-binding;Phosphoprotein;Referenceproteome	Oxidative phosphorylation		Ppa1	Mus musculus	Inorganic pyrophosphatase OX=10090	sp|Q9D819|IPYR_MOUSE	Q9D819	IPYR_MOUSE
			25.7604	23.2517		25.7708	26.2944		biosynthetic process;cellular biosynthetic process;cellular macromolecule biosynthetic process;cellular macromolecule metabolic process;cellular metabolic process;cellular process;cellular protein metabolic process;macromolecule biosynthetic process;macromolecule metabolic process;metabolic process;primary metabolic process;protein metabolic process;translation	binding;protein binding;structural constituent of ribosome;structural molecule activity	cell part;cytosolic large ribosomal subunit;intracellular non-membrane-bounded organelle;intracellular organelle;intracellular organelle part;intracellular part;large ribosomal subunit;macromolecular complex;non-membrane-bounded organelle;nuclear part;nucleolus;organelle;organelle part;ribonucleoprotein complex	Acetylation;Citrullination;Completeproteome;Directproteinsequencing;Phosphoprotein;Referenceproteome;Ribonucleoprotein;Ribosomalprotein	Ribosome		Rpl4	Mus musculus	60S ribosomal protein L4 OX=10090	sp|Q9D8E6|RL4_MOUSE	Q9D8E6	RL4_MOUSE
			26.3418	25.4276	24.073	24.8671	24.5764		multi-organism process;response to biotic stimulus;response to other organism;response to stimulus;response to virus	binding;nucleic acid binding;RNA binding;translation elongation factor activity;translation factor activity, nucleic acid binding		Acetylation;Completeproteome;Directproteinsequencing;Elongationfactor;Proteinbiosynthesis;Referenceproteome			Eef1g	Mus musculus	Elongation factor 1-gamma OX=10090	sp|Q9D8N0|EF1G_MOUSE	Q9D8N0	EF1G_MOUSE
				28.3938		31.8967	23.9484					Alternativesplicing;Completeproteome;Referenceproteome				Mus musculus	Uncharacterized protein C17orf64 homolog OX=10090 PE=2 SV=3	sp|Q9D979|CQ064_MOUSE	Q9D979	CQ064_MOUSE
			21.0009	22.216					alcohol metabolic process;biosynthetic process;cholesterol biosynthetic process;cholesterol metabolic process;lipid biosynthetic process;lipid metabolic process;metabolic process;primary metabolic process;small molecule metabolic process;steroid biosynthetic process;steroid metabolic process;sterol biosynthetic process;sterol metabolic process	adenyl nucleotide binding;adenyl ribonucleotide binding;ADP binding;AMP binding;binding;catalytic activity;coenzyme binding;cofactor binding;cytochrome-b5 reductase activity;FAD binding;flavin adenine dinucleotide binding;NAD binding;nucleotide binding;oxidoreductase activity;oxidoreductase activity, acting on NADH or NADPH;oxidoreductase activity, acting on NADH or NADPH, heme protein as accepto…	cell part;cytoplasmic part;cytosol;endoplasmic reticulum membrane;endoplasmic reticulum part;intracellular organelle part;intracellular part;lipid particle;membrane;membrane part;mitochondrial inner membrane;mitochondrial membrane;mitochondrial outer membrane;mitochondrial part;organelle inner membrane;organelle membrane;organelle outer membrane;organelle part;outer membrane	Acetylation;Alternativepromoterusage;Cholesterolbiosynthesis;Cholesterolmetabolism;Completeproteome;Cytoplasm;Directproteinsequencing;Endoplasmicreticulum;FAD;Flavoprotein;Lipidbiosynthesis;Lipidmetabolism;Lipoprotein;Membrane;Mitochondrion;Mitochondrionoutermembrane;Myristate;NAD;Oxidoreductase;Phosphoprotein;Referenceproteome;Steroidbiosynthesis;Steroidmetabolism;Sterolbiosynthesis;Sterolmetabo…	Amino sugar and nucleotide sugar metabolism		Cyb5r3	Mus musculus	NADH-cytochrome b5 reductase 3 OX=10090	sp|Q9DCN2|NB5R3_MOUSE	Q9DCN2	NB5R3_MOUSE
			20.2054	23.3881		27.9356	27.2475		anatomical structure development;biological regulation;developmental process;hemopoiesis;hemopoietic or lymphoid organ development;organ development;positive regulation of biological process;positive regulation of cell proliferation;positive regulation of cellular process;regulation of biological process;regulation of cell proliferation;regulation of cellular process	binding;cation binding;ion binding;metal ion binding;protein binding;transition metal ion binding;zinc ion binding	cell cortex;cell part;cytoplasmic part;extracellular matrix;extracellular region part;intracellular part	Acetylation;Completeproteome;LIMdomain;Metal-binding;Referenceproteome;Repeat;Zinc			Crip2	Mus musculus	Cysteine-rich protein 2 OX=10090	sp|Q9DCT8|CRIP2_MOUSE	Q9DCT8	CRIP2_MOUSE
			25.1214	24.8451		24.2908			establishment of localization;establishment of localization in cell;establishment of RNA localization;intracellular transport;mRNA transport;nuclear transport;nucleic acid transport;nucleobase-containing compound transport;nucleocytoplasmic transport;RNA transport;transport	binding;enzyme binding;GTPase binding;nuclear export signal receptor activity;protein binding;Ran GTPase binding;Ras GTPase binding;small GTPase binding	cell part;cytoplasm;intracellular organelle part;intracellular part;macromolecular complex;membrane part;nuclear part;nuclear pore;organelle part;pore complex;protein complex	Acetylation;Alternativesplicing;Completeproteome;Cytoplasm;mRNAtransport;Nuclearporecomplex;Nucleus;Proteintransport;Referenceproteome;Translocation;Transport			Xpo7	Mus musculus	Exportin-7 OX=10090	sp|Q9EPK7|XPO7_MOUSE	Q9EPK7	XPO7_MOUSE
			22.6886	23.9013		22.3801	23.3717		alcohol metabolic process;amino sugar metabolic process;carbohydrate metabolic process;cellular carbohydrate metabolic process;cellular metabolic process;cellular process;fructosamine metabolic process;metabolic process;monosaccharide metabolic process;primary metabolic process;small molecule metabolic process	catalytic activity;fructosamine-3-kinase activity;kinase activity;transferase activity;transferase activity, transferring phosphorus-containing groups	cell part;cytoplasmic part;cytosol;intracellular part	Acetylation;Completeproteome;Kinase;Referenceproteome;Transferase			Fn3k	Mus musculus	Fructosamine-3-kinase OX=10090	sp|Q9ER35|FN3K_MOUSE	Q9ER35	FN3K_MOUSE
		23.933		21.7971			21.1853		biological regulation;brown fat cell differentiation;cell differentiation;cellular developmental process;cellular process;defense response;defense response to bacterium;developmental process;fat cell differentiation;multi-organism process;negative regulation of apoptosis;negative regulation of biological process;negative regulation of cell death;negative regulation of cellular process;negative re…	binding;chromatin binding;protein binding	cell part;intracellular membrane-bounded organelle;intracellular organelle;intracellular part;membrane-bounded organelle;nucleus;organelle	Completeproteome;Referenceproteome			Plac8	Mus musculus	Placenta-specific gene 8 protein OX=10090	sp|Q9JI48|PLAC8_MOUSE	Q9JI48	PLAC8_MOUSE
			21.6962	23.1728		22.0499	22.3812		biological regulation;cell projection organization;cellular component organization;cellular component organization at cellular level;cellular component organization or biogenesis;cellular component organization or biogenesis at cellular level;cellular macromolecule metabolic process;cellular metabolic process;cellular process;cellular protein metabolic process;chordate embryonic development;chrom…	[cytochrome c]-arginine N-methyltransferase activity;arginine N-methyltransferase activity;binding;catalytic activity;histone methyltransferase activity;histone methyltransferase activity (H4-R3 specific);histone-arginine N-methyltransferase activity;methyltransferase activity;N-methyltransferase activity;protein binding;protein methyltransferase activity;protein-arginine N-methyltransferase acti…	cell part;cytoplasmic part;cytosol;intracellular organelle part;intracellular part;macromolecular complex;nuclear part;nucleoplasm;organelle part;protein complex	Alternativesplicing;Completeproteome;Cytoplasm;Methyltransferase;Nucleus;Referenceproteome;S-adenosyl-L-methionine;Transferase			Prmt1	Mus musculus	Protein arginine N-methyltransferase 1 OX=10090	sp|Q9JIF0|ANM1_MOUSE;sp|Q6PAK3|ANM8_MOUSE	Q9JIF0	ANM1_MOUSE
			25.1904	23.1928	23.5835	26.6092	26.4607		90S preribosome assembly;anatomical structure development;anatomical structure morphogenesis;axial mesoderm development;biological regulation;biosynthetic process;cellular biosynthetic process;cellular component assembly;cellular component assembly at cellular level;cellular component organization;cellular component organization at cellular level;cellular component organization or biogenesis;cell…	structural constituent of ribosome;structural molecule activity	cell part;cytoplasmic part;cytosolic large ribosomal subunit;eukaryotic 80S initiation complex;intracellular organelle part;intracellular part;large ribosomal subunit;macromolecular complex;organelle part;ribonucleoprotein complex;translation initiation complex	Acetylation;Completeproteome;Referenceproteome;Ribonucleoprotein;Ribosomalprotein	Ribosome		Rpl38	Mus musculus	60S ribosomal protein L38 OX=10090	sp|Q9JJI8|RL38_MOUSE	Q9JJI8	RL38_MOUSE
			22.0075	21.1139					anatomical structure development;biological regulation;cellular hyperosmotic response;cellular process;cellular response to abiotic stimulus;cellular response to chemical stimulus;cellular response to cytokine stimulus;cellular response to organic substance;cellular response to osmotic stress;cellular response to stimulus;cellular response to stress;cellular response to tumor necrosis factor;chor…	binding;DNA binding;mRNA 3'-UTR binding;mRNA binding;nucleic acid binding;protein binding;regulatory region DNA binding;regulatory region nucleic acid binding;RNA binding;RNA polymerase II regulatory region DNA binding;RNA polymerase II regulatory region sequence-specific DNA binding;sequence-specific DNA binding;single-stranded DNA binding;structure-specific DNA binding;transcription regulatory …	cell junction;cell part;cell-cell junction;cytoplasm;gap junction;intracellular membrane-bounded organelle;intracellular organelle;intracellular part;membrane-bounded organelle;nucleus;organelle	Acetylation;Alternativesplicing;Completeproteome;Cytoplasm;DNA-binding;Nucleus;Phosphoprotein;Referenceproteome;Repressor;RNA-binding;Transcription;Transcriptionregulation	Tight junction		Ybx3	Mus musculus	Y-box-binding protein 3 OX=10090	sp|Q9JKB3|YBOX3_MOUSE	Q9JKB3	YBOX3_MOUSE
			23.4685		23.6281	23.5198			anatomical structure morphogenesis;cellular macromolecule metabolic process;cellular metabolic process;cellular process;cellular protein metabolic process;developmental process;keratinization;macromolecule metabolic process;macromolecule modification;metabolic process;organ morphogenesis;peptide cross-linking;primary metabolic process;protein metabolic process;protein modification process	binding;catalytic activity;cation binding;ion binding;metal ion binding;protein-glutamine gamma-glutamyltransferase activity;transferase activity;transferase activity, transferring acyl groups;transferase activity, transferring amino-acyl groups	adherens junction;anchoring junction;cell junction;cell part;cell-cell adherens junction;cell-cell junction;intrinsic to membrane;membrane part	Acyltransferase;Calcium;Completeproteome;Keratinization;Membrane;Metal-binding;Phosphoprotein;Referenceproteome;Transferase			Tgm1	Mus musculus	Protein-glutamine gamma-glutamyltransferase K OX=10090	sp|Q9JLF6|TGM1_MOUSE	Q9JLF6	TGM1_MOUSE
		23.7383	23.6855	24.0856	23.4296	23.3581	24.1914		anatomical structure development;biological regulation;catabolic process;cellular catabolic process;cellular macromolecule catabolic process;cellular macromolecule metabolic process;cellular metabolic process;cellular process;developmental process;macromolecule catabolic process;macromolecule metabolic process;metabolic process;modification-dependent macromolecule catabolic process;modification-d…	binding;catalytic activity;endopeptidase activity;hydrolase activity;nucleic acid binding;peptidase activity;peptidase activity, acting on L-amino acid peptides;RNA binding;threonine-type endopeptidase activity;threonine-type peptidase activity	cell part;contractile fiber;contractile fiber part;cytoplasm;cytoplasmic mRNA processing body;cytoplasmic part;cytosol;intracellular membrane-bounded organelle;intracellular non-membrane-bounded organelle;intracellular organelle;intracellular organelle part;intracellular part;macromolecular complex;membrane-bounded organelle;mitochondrion;myofibril;non-membrane-bounded organelle;nuclear matrix;nu…	3D-structure;Acetylation;Completeproteome;Cytoplasm;Directproteinsequencing;Glycoprotein;Hydrolase;Isopeptidebond;Nucleus;Phosphoprotein;Protease;Proteasome;Referenceproteome;Threonineprotease;Ublconjugation	Proteasome		Psma6	Mus musculus	Proteasome subunit alpha type-6 OX=10090	sp|Q9QUM9|PSA6_MOUSE	Q9QUM9	PSA6_MOUSE
			21.5093		22.458		22.8052		apoptosis;cell death;cellular process;death;programmed cell death	cargo receptor activity;receptor activity;scavenger receptor activity	cell part;extracellular region;membrane	Apoptosis;Completeproteome;Disulfidebond;Glycoprotein;Polymorphism;Referenceproteome;Repeat;Secreted;Signal			Cd5l	Mus musculus	CD5 antigen-like OX=10090	sp|Q9QWK4|CD5L_MOUSE	Q9QWK4	CD5L_MOUSE
				23.7938		23.1172	23.6645		anatomical structure development;biological regulation;biosynthetic process;cell development;cell migration;cell motility;cellular biosynthetic process;cellular component assembly;cellular component assembly at cellular level;cellular component movement;cellular component organization;cellular component organization at cellular level;cellular component organization or biogenesis;cellular componen…	binding;cation binding;ion binding;metal ion binding;protein binding;protein binding transcription factor activity;transcription cofactor activity;transcription corepressor activity;transcription factor binding transcription factor activity;transition metal ion binding;zinc ion binding	adherens junction;anchoring junction;cell junction;cell part;cell-substrate adherens junction;cell-substrate junction;cytoplasm;cytoplasmic mRNA processing body;cytoplasmic part;focal adhesion;intracellular membrane-bounded organelle;intracellular non-membrane-bounded organelle;intracellular organelle;intracellular part;macromolecular complex;membrane-bounded organelle;non-membrane-bounded organe…	Celljunction;Completeproteome;Cytoplasm;LIMdomain;Metal-binding;Nucleus;Phosphoprotein;Referenceproteome;Repeat;Repressor;RNA-mediatedgenesilencing;Transcription;Transcriptionregulation;Tumorsuppressor;Zinc			Limd1	Mus musculus	LIM domain-containing protein 1 OX=10090	sp|Q9QXD8|LIMD1_MOUSE	Q9QXD8	LIMD1_MOUSE
			22.7782	26.5419		25.6525	24.9616		cellular macromolecule metabolic process;cellular metabolic process;cellular process;cellular protein metabolic process;macromolecule metabolic process;macromolecule modification;metabolic process;primary metabolic process;protein metabolic process;protein modification by small protein conjugation;protein modification by small protein conjugation or removal;protein modification process;protein ub…	binding;catalytic activity;cation binding;chromatin binding;ion binding;ligase activity;metal ion binding;transition metal ion binding;zinc ion binding		Alternativesplicing;Completeproteome;Ligase;Metal-binding;Referenceproteome;Repeat;Ublconjugation;Ublconjugationpathway;Zinc;Zinc-finger			Mkrn1	Mus musculus	E3 ubiquitin-protein ligase makorin-1 OX=10090	sp|Q9QXP6|MKRN1_MOUSE	Q9QXP6	MKRN1_MOUSE
			24.4128			24.0056	24.5866		actin cytoskeleton organization;actin filament bundle assembly;actin filament capping;actin filament organization;actin filament-based process;anatomical structure homeostasis;anatomical structure morphogenesis;barbed-end actin filament capping;biological regulation;cell communication;cell differentiation;cell morphogenesis;cell volume homeostasis;cellular component assembly;cellular component as…	structural molecule activity	cell part;cell projection;cell projection part;cytoplasmic part;cytoskeletal part;cytoskeleton;dendritic spine;F-actin capping protein complex;intracellular membrane-bounded organelle;intracellular non-membrane-bounded organelle;intracellular organelle;intracellular organelle part;intracellular part;macromolecular complex;membrane;membrane-bounded organelle;neuron projection;neuron spine;non-memb…	Acetylation;Actin-binding;Alternativesplicing;Calmodulin-binding;Cellmembrane;Completeproteome;Cytoplasm;Cytoskeleton;Membrane;Phosphoprotein;Referenceproteome			Add1	Mus musculus	Alpha-adducin OX=10090	sp|Q9QYC0|ADDA_MOUSE	Q9QYC0	ADDA_MOUSE
			24.2088	22.9496		23.0222	22.2268		biological regulation;cellular component assembly;cellular component assembly at cellular level;cellular component organization;cellular component organization at cellular level;cellular component organization or biogenesis;cellular component organization or biogenesis at cellular level;cellular macromolecular complex assembly;cellular macromolecular complex subunit organization;cellular process;…	binding;nucleic acid binding;protein binding;RNA binding;translation factor activity, nucleic acid binding;translation initiation factor activity	cell part;cytoplasmic part;eukaryotic 43S preinitiation complex;eukaryotic 48S preinitiation complex;eukaryotic translation initiation factor 3 complex;eukaryotic translation initiation factor 3 complex, eIF3m;intracellular part;macromolecular complex;protein complex;ribonucleoprotein complex;translation preinitiation complex	Acetylation;Completeproteome;Cytoplasm;Directproteinsequencing;Initiationfactor;Isopeptidebond;Phosphoprotein;Proteinbiosynthesis;Referenceproteome;Repeat;Ublconjugation;WDrepeat	RNA transport		Eif3i	Mus musculus	Eukaryotic translation initiation factor 3 subunit I OX=10090	sp|Q9QZD9|EIF3I_MOUSE	Q9QZD9	EIF3I_MOUSE
		24.9781		22.5664					anatomical structure development;apoptosis;appendage development;biological adhesion;biological regulation;cartilage development;cartilage development involved in endochondral bone morphogenesis;cell adhesion;cell death;cellular component organization;cellular component organization at cellular level;cellular component organization or biogenesis;cellular component organization or biogenesis at ce…	binding;calcium ion binding;carbohydrate binding;cation binding;enzyme binding;extracellular matrix structural constituent;glycosaminoglycan binding;heparin binding;ion binding;metal ion binding;pattern binding;polysaccharide binding;protease binding;protein binding;structural molecule activity	extracellular matrix;extracellular region part;extracellular space;proteinaceous extracellular matrix	3D-structure;Apoptosis;Calcium;Celladhesion;Completeproteome;Disulfidebond;EGF-likedomain;Extracellularmatrix;Glycoprotein;Heparin-binding;Referenceproteome;Repeat;Secreted;Signal	ECM-receptor interaction;Focal adhesion;Malaria;Phagosome;TGF-beta signaling pathway		Comp	Mus musculus	Cartilage oligomeric matrix protein OX=10090	sp|Q9R0G6|COMP_MOUSE	Q9R0G6	COMP_MOUSE
			21.8083	23.6617		21.1236			aldehyde catabolic process;catabolic process;cellular aldehyde metabolic process;cellular catabolic process;cellular metabolic process;cellular process;formaldehyde catabolic process;formaldehyde metabolic process;metabolic process;small molecule catabolic process;small molecule metabolic process	catalytic activity;hydrolase activity;hydrolase activity, acting on ester bonds;S-formylglutathione hydrolase activity;thiolester hydrolase activity	cell part;cytoplasmic membrane-bounded vesicle;cytoplasmic part;cytoplasmic vesicle;Golgi apparatus;intracellular membrane-bounded organelle;intracellular organelle;intracellular part;membrane-bounded organelle;membrane-bounded vesicle;nucleus;organelle;vesicle	Acetylation;Completeproteome;Cytoplasm;Cytoplasmicvesicle;Hydrolase;Referenceproteome;Serineesterase	Methane metabolism		Esd	Mus musculus	S-formylglutathione hydrolase OX=10090	sp|Q9R0P3|ESTD_MOUSE	Q9R0P3	ESTD_MOUSE
		24.9732	25.807	26.5508	24.1944	24.9958	25.5474		catabolic process;cellular aromatic compound metabolic process;cellular catabolic process;cellular metabolic process;cellular nitrogen compound catabolic process;cellular nitrogen compound metabolic process;cellular process;guanine catabolic process;guanine metabolic process;heterocycle catabolic process;heterocycle metabolic process;metabolic process;nitrogen compound metabolic process;nucleobas…	binding;catalytic activity;cation binding;deaminase activity;guanine deaminase activity;hydrolase activity;hydrolase activity, acting on carbon-nitrogen (but not peptide) bonds;hydrolase activity, acting on carbon-nitrogen (but not peptide) bonds, in cyclic amidines;ion binding;metal ion binding;protein binding;transition metal ion binding;zinc ion binding		Completeproteome;Directproteinsequencing;Hydrolase;Metal-binding;Referenceproteome;Zinc	Purine metabolism		Gda	Mus musculus	Guanine deaminase OX=10090	sp|Q9R111|GUAD_MOUSE	Q9R111	GUAD_MOUSE
			22.2344			20.7145	21.8735		biological regulation;catabolic process;cellular catabolic process;cellular macromolecule catabolic process;cellular macromolecule metabolic process;cellular metabolic process;cellular process;immune system process;macromolecule catabolic process;macromolecule metabolic process;metabolic process;modification-dependent macromolecule catabolic process;modification-dependent protein catabolic proces…	binding;catalytic activity;endopeptidase activity;hydrolase activity;lipopolysaccharide binding;peptidase activity;peptidase activity, acting on L-amino acid peptides;protein binding;threonine-type endopeptidase activity;threonine-type peptidase activity	cell part;cytoplasmic part;cytosol;intracellular membrane-bounded organelle;intracellular organelle;intracellular part;macromolecular complex;membrane-bounded organelle;nucleus;organelle;proteasome complex;proteasome core complex;proteasome core complex, alpha-subunit complex;protein complex	3D-structure;Acetylation;Completeproteome;Cytoplasm;Directproteinsequencing;Glycoprotein;Hydrolase;Immunity;Isopeptidebond;Nucleus;Phosphoprotein;Protease;Proteasome;Referenceproteome;Threonineprotease;Ublconjugation	Proteasome		Psma1	Mus musculus	Proteasome subunit alpha type-1 OX=10090	sp|Q9R1P4|PSA1_MOUSE	Q9R1P4	PSA1_MOUSE
			22.5249			24.6914	23.5007		biological regulation;cell differentiation;cellular developmental process;cellular process;defense response;developmental process;erythrocyte differentiation;immune response;immune system process;innate immune response;myeloid cell differentiation;negative regulation of biological process;negative regulation of reproductive process;negative regulation of viral reproduction;negative regulation of …	binding;cation binding;ion binding;metal ion binding;protein binding;transition metal ion binding;zinc ion binding	cell part;cytoplasm;intracellular part	Coiledcoil;Completeproteome;Metal-binding;Referenceproteome;Zinc;Zinc-finger			Trim10	Mus musculus	Tripartite motif-containing protein 10 OX=10090	sp|Q9WUH5|TRI10_MOUSE	Q9WUH5	TRI10_MOUSE
		24.4378	23.7267			23.7615			anatomical structure morphogenesis;branching morphogenesis of a tube;developmental process;epithelial tube branching involved in lung morphogenesis;epithelial tube morphogenesis;morphogenesis of a branching epithelium;morphogenesis of a branching structure;morphogenesis of an epithelium;multicellular organismal process;tissue morphogenesis;tube morphogenesis	catalytic activity;cysteine-type peptidase activity;hydrolase activity;peptidase activity;peptidase activity, acting on L-amino acid peptides	cell part;cytoplasmic part;endoplasmic reticulum;extracellular region part;extracellular space;intracellular membrane-bounded organelle;intracellular organelle;intracellular part;lysosome;lytic vacuole;membrane-bounded organelle;organelle;vacuole	Completeproteome;Disulfidebond;Glycoprotein;Hydrolase;Lysosome;Protease;Referenceproteome;Signal;Thiolprotease;Zymogen	Lysosome		Ctsz	Mus musculus	Cathepsin Z OX=10090	sp|Q9WUU7|CATZ_MOUSE	Q9WUU7	CATZ_MOUSE
			24.4927	24.3233	22.3837	23.275	23.4586		anatomical structure morphogenesis;biological regulation;biosynthetic process;bone morphogenesis;cellular biosynthetic process;cellular component organization;cellular component organization at cellular level;cellular component organization or biogenesis;cellular component organization or biogenesis at cellular level;cellular macromolecule biosynthetic process;cellular macromolecule metabolic pro…	arginine N-methyltransferase activity;binding;catalytic activity;DNA binding;histone acetyl-lysine binding;histone binding;histone methyltransferase activity;histone methyltransferase activity (H3-R17 specific);histone-arginine N-methyltransferase activity;identical protein binding;ligand-dependent nuclear receptor transcription coactivator activity;methyltransferase activity;N-methyltransferase …	cell part;cytoplasmic part;cytosol;intracellular membrane-bounded organelle;intracellular organelle;intracellular part;membrane-bounded organelle;nucleus;organelle	3D-structure;Alternativesplicing;Chromatinregulator;Completeproteome;Cytoplasm;Methylation;Methyltransferase;Nucleus;Phosphoprotein;Referenceproteome;S-adenosyl-L-methionine;Transcription;Transcriptionregulation;Transferase			Carm1	Mus musculus	Histone-arginine methyltransferase CARM1 OX=10090	sp|Q9WVG6|CARM1_MOUSE	Q9WVG6	CARM1_MOUSE
		26.5071		25.5921					biological adhesion;biological regulation;cell adhesion;cellular component assembly;cellular component assembly at cellular level;cellular component organization;cellular component organization at cellular level;cellular component organization or biogenesis;cellular component organization or biogenesis at cellular level;cellular localization;cellular macromolecule localization;cellular process;ce…	binding;calcium ion binding;cation binding;ion binding;metal ion binding	cell part;cytoplasm;extracellular matrix;extracellular region;extracellular region part;extracellular space;intracellular part	Calcium;Celladhesion;Completeproteome;Disulfidebond;EGF-likedomain;Glycoprotein;Referenceproteome;Repeat;Secreted;Signal			Fbln5	Mus musculus	Fibulin-5 OX=10090	sp|Q9WVH9|FBLN5_MOUSE	Q9WVH9	FBLN5_MOUSE
			22.8217	23.892					cell cycle phase;cell cycle process;cellular process;macromolecule metabolic process;meiosis I;metabolic process;primary metabolic process;protein metabolic process;proteolysis	catalytic activity;endopeptidase activity;hydrolase activity;peptidase activity;peptidase activity, acting on L-amino acid peptides	cell part;intracellular part;macromolecular complex;proteasome accessory complex;proteasome regulatory particle;protein complex	Acetylation;Completeproteome;Directproteinsequencing;Proteasome;Referenceproteome	Proteasome		Psmd13	Mus musculus	26S proteasome non-ATPase regulatory subunit 13 OX=10090	sp|Q9WVJ2|PSD13_MOUSE	Q9WVJ2	PSD13_MOUSE
		29.4272		27.8424		24.9049	24.7147		amine biosynthetic process;amine metabolic process;amino acid salvage;apoptosis;aspartate family amino acid biosynthetic process;aspartate family amino acid metabolic process;biological regulation;biosynthetic process;carboxylic acid biosynthetic process;carboxylic acid metabolic process;cell death;cellular amine metabolic process;cellular amino acid biosynthetic process;cellular amino acid metab…	binding;carbon-oxygen lyase activity;catalytic activity;cation binding;hydro-lyase activity;ion binding;lyase activity;metal ion binding;methylthioribulose 1-phosphate dehydratase activity;transition metal ion binding;zinc ion binding	cell part;cytoplasm;intracellular part	Amino-acidbiosynthesis;Apoptosis;Completeproteome;Cytoplasm;Lyase;Metal-binding;Methioninebiosynthesis;Referenceproteome;Zinc	Cysteine and methionine metabolism		Apip	Mus musculus	Methylthioribulose-1-phosphate dehydratase OX=10090	sp|Q9WVQ5|MTNB_MOUSE	Q9WVQ5	MTNB_MOUSE
			24.3903	23.5018		23.6494			cellular process;translational initiation	binding;catalytic activity;GTP binding;GTPase activity;guanyl nucleotide binding;guanyl ribonucleotide binding;hydrolase activity;hydrolase activity, acting on acid anhydrides;hydrolase activity, acting on acid anhydrides, in phosphorus-containing anhydrides;nucleic acid binding;nucleoside-triphosphatase activity;nucleotide binding;purine nucleotide binding;purine ribonucleoside triphosphate bind…		Acetylation;Completeproteome;GTP-binding;Initiationfactor;Nucleotide-binding;Phosphoprotein;Proteinbiosynthesis;Referenceproteome	RNA transport		Eif2s3x	Mus musculus	Eukaryotic translation initiation factor 2 subunit 3, X-linked OX=10090	sp|Q9Z0N1|IF2G_MOUSE;sp|Q9Z0N2|IF2H_MOUSE	Q9Z0N1	IF2G_MOUSE
				21.7272		21.717	22.0282		biological regulation;cellular component assembly;cellular component assembly at cellular level;cellular component organization;cellular component organization at cellular level;cellular component organization or biogenesis;cellular component organization or biogenesis at cellular level;cellular macromolecular complex assembly;cellular macromolecular complex subunit organization;cellular process;…	binding;nucleic acid binding;nucleotide binding;protein binding;RNA binding;translation factor activity, nucleic acid binding;translation initiation factor activity	cell part;cytoplasmic part;eukaryotic 43S preinitiation complex;eukaryotic 48S preinitiation complex;eukaryotic translation initiation factor 3 complex;intracellular membrane-bounded organelle;intracellular organelle;intracellular part;macromolecular complex;membrane-bounded organelle;nucleus;organelle;perinuclear region of cytoplasm;protein complex;ribonucleoprotein complex;translation preinitia…	Completeproteome;Cytoplasm;Initiationfactor;Nucleus;Phosphoprotein;Proteinbiosynthesis;Referenceproteome;RNA-binding	RNA transport		Eif3g	Mus musculus	Eukaryotic translation initiation factor 3 subunit G OX=10090	sp|Q9Z1D1|EIF3G_MOUSE	Q9Z1D1	EIF3G_MOUSE
			23.5277			21.9017	22.7062		amine metabolic process;amino acid activation;carboxylic acid metabolic process;cellular amine metabolic process;cellular amino acid metabolic process;cellular ketone metabolic process;cellular macromolecule metabolic process;cellular metabolic process;cellular nitrogen compound metabolic process;cellular process;macromolecule metabolic process;metabolic process;ncRNA metabolic process;nitrogen c…	adenyl nucleotide binding;adenyl ribonucleotide binding;aminoacyl-tRNA editing activity;aminoacyl-tRNA ligase activity;ATP binding;binding;carboxylic ester hydrolase activity;catalytic activity;hydrolase activity;hydrolase activity, acting on ester bonds;ligase activity;ligase activity, forming aminoacyl-tRNA and related compounds;ligase activity, forming carbon-oxygen bonds;nucleotide binding;pu…	cell part;cytoplasmic part;intracellular membrane-bounded organelle;intracellular organelle;intracellular part;membrane-bounded organelle;mitochondrion;organelle	Acetylation;Aminoacyl-tRNAsynthetase;ATP-binding;Completeproteome;Ligase;Nucleotide-binding;Proteinbiosynthesis;Referenceproteome	Aminoacyl-tRNA biosynthesis;Valine, leucine and isoleucine biosynthesis		Vars	Mus musculus	Valine--tRNA ligase OX=10090	sp|Q9Z1Q9|SYVC_MOUSE	Q9Z1Q9	SYVC_MOUSE
		27.6571		25.2353					behavior;behavioral response to pain;biological adhesion;biological regulation;cell adhesion;cell migration;cell motility;cell-cell adhesion;cellular component movement;cellular process;cellular response to stimulus;cellular response to stress;endothelial cell-cell adhesion;epithelial cell-cell adhesion;locomotion;multicellular organismal process;multicellular organismal response to stress;muscle…	binding;calcium ion binding;carbohydrate binding;cation binding;glycosaminoglycan binding;heparin binding;ion binding;metal ion binding;pattern binding;polysaccharide binding;protein binding	basement membrane;cell part;cytoplasmic part;endoplasmic reticulum;extracellular matrix;extracellular matrix part;extracellular region part;extracellular space;intracellular membrane-bounded organelle;intracellular organelle;intracellular part;membrane-bounded organelle;organelle;sarcoplasmic reticulum	Calcium;Celladhesion;Completeproteome;Disulfidebond;EGF-likedomain;Endoplasmicreticulum;Extracellularmatrix;Glycoprotein;Growthfactor;Mitogen;Referenceproteome;Repeat;Sarcoplasmicreticulum;Secreted;Signal;Tissueremodeling;Unfoldedproteinresponse	ECM-receptor interaction;Focal adhesion;Malaria;Phagosome;TGF-beta signaling pathway		Thbs4	Mus musculus	Thrombospondin-4 OX=10090	sp|Q9Z1T2|TSP4_MOUSE	Q9Z1T2	TSP4_MOUSE
			24.3805	25	22.8849	24.4222	24.0165		catabolic process;cellular catabolic process;cellular macromolecule catabolic process;cellular macromolecule metabolic process;cellular metabolic process;cellular process;macromolecule catabolic process;macromolecule metabolic process;metabolic process;modification-dependent macromolecule catabolic process;modification-dependent protein catabolic process;primary metabolic process;protein metaboli…	catalytic activity;endopeptidase activity;hydrolase activity;peptidase activity;peptidase activity, acting on L-amino acid peptides;threonine-type endopeptidase activity;threonine-type peptidase activity	cell part;cytoplasmic part;cytosol;intracellular membrane-bounded organelle;intracellular organelle;intracellular part;macromolecular complex;membrane-bounded organelle;nucleus;organelle;proteasome core complex;proteasome core complex, alpha-subunit complex;protein complex	3D-structure;Acetylation;Completeproteome;Cytoplasm;Directproteinsequencing;Glycoprotein;Hydrolase;Nucleus;Phosphoprotein;Protease;Proteasome;Referenceproteome;Threonineprotease	Proteasome		Psma7	Mus musculus	Proteasome subunit alpha type-7 OX=10090	sp|Q9Z2U0|PSA7_MOUSE	Q9Z2U0	PSA7_MOUSE
			23.9055			24.0032	22.9959			adenyl nucleotide binding;adenyl ribonucleotide binding;ATP binding;binding;nucleotide binding;purine nucleotide binding;purine ribonucleoside triphosphate binding;purine ribonucleotide binding;ribonucleotide binding		Completeproteome;Referenceproteome			Slfn14	Mus musculus	Protein SLFN14 OX=10090	sp|V9GXG1|SLN14_MOUSE	V9GXG1	SLN14_MOUSE
		28.2811	23.4206	28.1605		26.3978	28.0035								PB001117.02.0	Plasmodium berghei	MYND finger domain protein, putative OX=5823	tr|Q4YU15|Q4YU15_PLABA;tr|A0A122HNI0|A0A122HNI0_PLABE;tr|A0A077X5N9|A0A077X5N9_PLABA	Q4YU15	Q4YU15_PLABA
			21.9467	22.7988			22.9937								PB300357.00.0	Plasmodium berghei	Uncharacterized protein (Fragment) OX=5823	tr|Q4YJU7|Q4YJU7_PLABA;tr|Q4Z3A3|Q4Z3A3_PLABA;tr|A0A0Y9UCX4|A0A0Y9UCX4_PLABE;tr|A0A077X6B1|A0A077X6B1_PLABA	Q4YJU7	Q4YJU7_PLABA
			22.5126	23.3766		21.8091									PB000260.00.0	Plasmodium berghei	60S ribosomal protein L26, putative (Fragment) OX=5823	tr|Q4Z6W4|Q4Z6W4_PLABA;tr|A0A113QXJ1|A0A113QXJ1_PLABE;tr|A0A077X6F8|A0A077X6F8_PLABA	Q4Z6W4	Q4Z6W4_PLABA
		23.1212			24.1973	26.221									PBK173_000013700	Plasmodium berghei	Histone H3 OX=5821	tr|A0A113QJW2|A0A113QJW2_PLABE;tr|A0A077X6I8|A0A077X6I8_PLABA	A0A113QJW2	A0A113QJW2_PLABE
		28.6353	23.9859		25.2191		27.1003								ETRAMP10.2	Plasmodium berghei	Early transcribed membrane protein OX=5821	tr|A0A1D3LPX9|A0A1D3LPX9_PLABE;tr|Q4YIJ4|Q4YIJ4_PLABA;tr|Q4YT14|Q4YT14_PLABA;tr|A0A1C6WUE9|A0A1C6WUE9_PLABE;tr|A0A077X708|A0A077X708_PLABA;tr|A0A0Y9UXU2|A0A0Y9UXU2_PLABE	A0A1D3LPX9	A0A1D3LPX9_PLABE
		24.3151	24.1546	24.9407	22.9072	22.8357	25.3652								PB000523.01.0	Plasmodium berghei	60S Acidic ribosomal protein P2, putative OX=5823	tr|Q4Z0X6|Q4Z0X6_PLABA;tr|A0A0Y9UDG7|A0A0Y9UDG7_PLABE;tr|A0A077X727|A0A077X727_PLABA	Q4Z0X6	Q4Z0X6_PLABA
			22.6531		21.9977	22.4113									PB001345.02.0	Plasmodium berghei	40S ribosomal protein S15A, putative OX=5823	tr|Q4YT96|Q4YT96_PLABA;tr|A0A0Y9UIC6|A0A0Y9UIC6_PLABE;tr|A0A077X789|A0A077X789_PLABA	Q4YT96	Q4YT96_PLABA
		25.6832		23.7675											PBK173_000038800	Plasmodium berghei	Serine repeat antigen 1 OX=5821	tr|A0A113QRK7|A0A113QRK7_PLABE;tr|A0A077X7F3|A0A077X7F3_PLABA;tr|A0A1D3LTP7|A0A1D3LTP7_PLABE;tr|Q4YRV0|Q4YRV0_PLABA	A0A113QRK7	A0A113QRK7_PLABE
		27.3069	22.6112												MTRAP	Plasmodium berghei	Merozoite TRAP-like protein, putative OX=5821	tr|A0A0Y9UVF1|A0A0Y9UVF1_PLABE;tr|A0A077X7S2|A0A077X7S2_PLABA;tr|A0A1C6WTV6|A0A1C6WTV6_PLABE;tr|Q4YQZ0|Q4YQZ0_PLABA	A0A0Y9UVF1	A0A0Y9UVF1_PLABE
		21.6856	22.816	25.0689		23.3502	22.1784								RACK	Plasmodium berghei	Receptor for activated c kinase, putative OX=5821	tr|A0A0Y9VKA3|A0A0Y9VKA3_PLABE;tr|A0A077X7Y6|A0A077X7Y6_PLABA;tr|Q4YX90|Q4YX90_PLABA	A0A0Y9VKA3	A0A0Y9VKA3_PLABE
		23.733	23.058	23.4758	23.4285	24.4619	25.3321								PB000998.02.0	Plasmodium berghei	Ribosomal protein S19s, putative (Fragment) OX=5823	tr|Q4YUB5|Q4YUB5_PLABA;tr|A0A0Y9V100|A0A0Y9V100_PLABE;tr|A0A077X843|A0A077X843_PLABA	Q4YUB5	Q4YUB5_PLABA
		24.4834	24.4011	26.1113	23.8779	24.7042	25.2602								14-3-3I	Plasmodium berghei	14-3-3 protein OX=5821	tr|A0A113RBX9|A0A113RBX9_PLABE;tr|A0A077X864|A0A077X864_PLABA;tr|Q4Z4C0|Q4Z4C0_PLABA	A0A113RBX9	A0A113RBX9_PLABE
			21.6509	24.0912		22.5177									PB001183.00.0	Plasmodium berghei	40S ribosomal protein S12 OX=5823	tr|Q4Z3A2|Q4Z3A2_PLABA;tr|A0A113QW95|A0A113QW95_PLABE;tr|A0A077X888|A0A077X888_PLABA	Q4Z3A2	Q4Z3A2_PLABA
			23.3357			23.3802	22.4268								PB001409.02.0	Plasmodium berghei	60S ribosomal protein L11a, putative OX=5823	tr|Q4YT31|Q4YT31_PLABA;tr|A0A1D3S784|A0A1D3S784_PLABE;tr|A0A0Y9VD74|A0A0Y9VD74_PLABE;tr|A0A077X8M5|A0A077X8M5_PLABA	Q4YT31	Q4YT31_PLABA
			23.3276	24.2717	22.9705	22.8134	24.4336								PB000465.03.0	Plasmodium berghei	Eukaryotic translation initiation factor 5A OX=5823	tr|Q4YQI0|Q4YQI0_PLABA;tr|A0A113R5R0|A0A113R5R0_PLABE;tr|A0A077X9K4|A0A077X9K4_PLABA	Q4YQI0	Q4YQI0_PLABA
		26.7341	25.726	26.503	24.9763	24.869	26.4383								PB001298.00.0	Plasmodium berghei	Protein disulfide-isomerase OX=5823	tr|Q4Z2V7|Q4Z2V7_PLABA;tr|Q2XQR4|Q2XQR4_PLABE;tr|A0A077XA75|A0A077XA75_PLABA	Q4Z2V7	Q4Z2V7_PLABA
		24.5254	22.8786	24.2124	22.4954	23.1378	25.5896								PB000359.02.0	Plasmodium berghei	40S ribosomal protein S11, putative OX=5823	tr|Q4YWP0|Q4YWP0_PLABA;tr|A0A113RF25|A0A113RF25_PLABE;tr|A0A077XAB4|A0A077XAB4_PLABA	Q4YWP0	Q4YWP0_PLABA
		24.0283		26.1591	23.1197	21.8566	25.1948								PB000391.01.0	Plasmodium berghei	60S acidic ribosomal protein P0 OX=5823	tr|Q4Z1F1|Q4Z1F1_PLABA;tr|Q8MZJ7|Q8MZJ7_PLABA;tr|A0A0Y9WLP9|A0A0Y9WLP9_PLABE;tr|A0A077XAT7|A0A077XAT7_PLABA;tr|Q4YD69|Q4YD69_PLABA	Q4Z1F1	Q4Z1F1_PLABA			OX=5821
			23.197		23.926	25.6344	24.5289								PB000560.01.0	Plasmodium berghei	Ribosomal protein S18, putative OX=5823	tr|Q4Z0S1|Q4Z0S1_PLABA;tr|A0A0Y9WMZ5|A0A0Y9WMZ5_PLABE;tr|A0A077XAX5|A0A077XAX5_PLABA	Q4Z0S1	Q4Z0S1_PLABA
		27.6674	27.3129	29.0193	27.1373	27.4429	28.1943								HSP90	Plasmodium berghei	Heat shock protein 90, putative OX=5821	tr|A0A0Y9VY91|A0A0Y9VY91_PLABE;tr|A0A077XBS9|A0A077XBS9_PLABA;tr|Q4YSS4|Q4YSS4_PLABA;tr|Q4YHF1|Q4YHF1_PLABA	A0A0Y9VY91	A0A0Y9VY91_PLABE
		22.47	23.3769		22.8254	23.8002									PB000520.00.0	Plasmodium berghei	6-phosphofructokinase, putative (Fragment) OX=5823	tr|Q4Z5U3|Q4Z5U3_PLABA;tr|A0A113RGE9|A0A113RGE9_PLABE;tr|A0A077XC49|A0A077XC49_PLABA	Q4Z5U3	Q4Z5U3_PLABA
		28.5278	28.0797	29.1811	27.8506	28.1779	29.3259								PB000817.02.0	Plasmodium berghei	Heat shock 70 kDa protein, putative OX=5823	tr|Q4YUZ7|Q4YUZ7_PLABA;tr|Q8WT39|Q8WT39_PLABE;tr|A0A0Y9VNI8|A0A0Y9VNI8_PLABE;tr|A0A077XC69|A0A077XC69_PLABA	Q4YUZ7	Q4YUZ7_PLABA
		25.5234	25.4541	26.9548	25.1326	26.2998	25.5799								PB001177.00.0	Plasmodium berghei	Heat shock protein, putative OX=5823	tr|Q4Z3B0|Q4Z3B0_PLABA;tr|A0A122I5H3|A0A122I5H3_PLABE;tr|A0A077XC91|A0A077XC91_PLABA	Q4Z3B0	Q4Z3B0_PLABA
			23.5828	24.3645		23.1631	23.9458								PB000151.03.0	Plasmodium berghei	S-adenosylmethionine synthase OX=5823	tr|Q4YRS5|Q4YRS5_PLABA;tr|A0A0Y9W5W8|A0A0Y9W5W8_PLABE;tr|A0A077XCE1|A0A077XCE1_PLABA	Q4YRS5	Q4YRS5_PLABA
				23.5058		22.6573	23.6594								PB000918.01.0	Plasmodium berghei	60S acidic ribosomal protein p1, putative OX=5823	tr|Q4YZB5|Q4YZB5_PLABA;tr|A0A0Y9WVS6|A0A0Y9WVS6_PLABE;tr|A0A077XCK0|A0A077XCK0_PLABA;tr|Q4YCZ9|Q4YCZ9_PLABA	Q4YZB5	Q4YZB5_PLABA
		24.709	23.7506	24.4483			27.4673								PBK173_000187000	Plasmodium berghei	60S ribosomal protein L28, putative OX=5821	tr|A0A113RLJ7|A0A113RLJ7_PLABE;tr|A0A077XCZ9|A0A077XCZ9_PLABA;tr|Q4YU74|Q4YU74_PLABA	A0A113RLJ7	A0A113RLJ7_PLABE
			21.842	23.2487		23.8746									PB000173.03.0	Plasmodium berghei	Merozoite surface protein 8, putative OX=5823	tr|Q4YRN8|Q4YRN8_PLABA;tr|A0A0Y9XJ90|A0A0Y9XJ90_PLABE;tr|A0A077XDA8|A0A077XDA8_PLABA;tr|A0A1D3SBZ5|A0A1D3SBZ5_PLABE	Q4YRN8	Q4YRN8_PLABA
		28.118	22.2267		23.5088	22.4847	26.0648								PBK173_000145800	Plasmodium berghei	40S ribosomal protein S29, putative OX=5821	tr|A0A122I4C2|A0A122I4C2_PLABE;tr|A0A077XDE6|A0A077XDE6_PLABA	A0A122I4C2	A0A122I4C2_PLABE
		27.5884	28.6609	29.3635	28.1034	28.2311	30.2201								EF-1alpha	Plasmodium berghei	Elongation factor 1-alpha OX=5821	tr|O77478|O77478_PLABE;tr|A0A0Y9PRR1|A0A0Y9PRR1_PLABE;tr|A0A077XDU3|A0A077XDU3_PLABA;tr|A0A1D3SCT1|A0A1D3SCT1_PLABE;tr|Q4YQN7|Q4YQN7_PLABA;tr|Q4YHS4|Q4YHS4_PLABA	O77478	O77478_PLABE
		25.1952	23.1614			24.2383	28.026								PB000529.03.0	Plasmodium berghei	Ribosomal protein S20e, putative OX=5823	tr|Q4YQA4|Q4YQA4_PLABA;tr|A0A0Y9Y9H6|A0A0Y9Y9H6_PLABE;tr|A0A077XE38|A0A077XE38_PLABA	Q4YQA4	Q4YQA4_PLABA
			23.2328			23.521	24.8766								PAIP1	Plasmodium berghei	Polyadenylate-binding protein-interacting protein 1, putative OX=5821	tr|A0A1D3SFZ9|A0A1D3SFZ9_PLABE;tr|A0A1D3Q002|A0A1D3Q002_PLABE;tr|A0A077XE52|A0A077XE52_PLABA;tr|A0A0Y9WU70|A0A0Y9WU70_PLABE;tr|A0A1D3SAR3|A0A1D3SAR3_PLABE;tr|A0A1C6YHC1|A0A1C6YHC1_PLABE	A0A1D3SFZ9	A0A1D3SFZ9_PLABE
		23.6313	22.8335		24.7856	27.2389	24.0981								PB001051.00.0	Plasmodium berghei	Histone H2B OX=5823	tr|Q4YHN2|Q4YHN2_PLABA;tr|A0A113RQH0|A0A113RQH0_PLABE;tr|A0A077XE90|A0A077XE90_PLABA;tr|A0A1D3SAR6|A0A1D3SAR6_PLABE	Q4YHN2	Q4YHN2_PLABA
		22.8637	22.4028		22.9227	21.8144	23.3164								HGPRT	Plasmodium berghei	Hypoxanthine phosphoribosyltransferase OX=5821	tr|O96085|O96085_PLABE;tr|A0A077XEE7|A0A077XEE7_PLABA;tr|Q4Z2V2|Q4Z2V2_PLABA	O96085	O96085_PLABE
		23.5769	22.5095	25.1778	22.0794		23.9449								PB000456.03.0	Plasmodium berghei	Enolase, putative OX=5823	tr|Q4YQJ5|Q4YQJ5_PLABA;tr|A0A113S8Y8|A0A113S8Y8_PLABE;tr|A0A077XEH2|A0A077XEH2_PLABA	Q4YQJ5	Q4YQJ5_PLABA
			22.9755	24.3938		22.7856	25.1055								PB001643.02.0	Plasmodium berghei	40S ribosomal protein S3A, putative OX=5823	tr|Q4YSE1|Q4YSE1_PLABA;tr|A0A113S958|A0A113S958_PLABE;tr|A0A077XEK0|A0A077XEK0_PLABA	Q4YSE1	Q4YSE1_PLABA
		27.4123	28.0677	27.0254	26.5683	26.7821	25.8563								PB001096.02.0	Plasmodium berghei	Histone H2A OX=5823	tr|Q4YU28|Q4YU28_PLABA;tr|A0A0Y9YH73|A0A0Y9YH73_PLABE;tr|A0A077XEL9|A0A077XEL9_PLABA	Q4YU28	Q4YU28_PLABA
		22.8107		24.1283											HSP110c	Plasmodium berghei	HSP70 OX=5821	tr|Q56DP0|Q56DP0_PLABE;tr|Q4YBE3|Q4YBE3_PLABA;tr|A0A077XEM1|A0A077XEM1_PLABA	Q56DP0	Q56DP0_PLABE
			21.0704	23.1882			24.3032								PB000246.02.0	Plasmodium berghei	Adenosylhomocysteinase (Fragment) OX=5823	tr|Q4YX83|Q4YX83_PLABA;tr|A0A0Y9YS15|A0A0Y9YS15_PLABE;tr|A0A077XEY9|A0A077XEY9_PLABA	Q4YX83	Q4YX83_PLABA
			21.6958	24.3432	22.4057	21.9981	22.8634								PB001067.00.0	Plasmodium berghei	40S ribosomal subunit protein S9, putative (Fragment) OX=5823	tr|Q4Z3R3|Q4Z3R3_PLABA;tr|A0A0Y9YRN9|A0A0Y9YRN9_PLABE;tr|A0A077XF38|A0A077XF38_PLABA;tr|Q4YGK8|Q4YGK8_PLABA	Q4Z3R3	Q4Z3R3_PLABA
			22.2542		22.915	23.0129	23.3434								PBNK65NY_000258400	Plasmodium berghei	Uncharacterized protein OX=5821	tr|A0A1C6YJ42|A0A1C6YJ42_PLABE;tr|A0A1D3SGV9|A0A1D3SGV9_PLABE;tr|A0A1D3SBW3|A0A1D3SBW3_PLABE;tr|A0A1D3Q176|A0A1D3Q176_PLABE;tr|A0A113RYB1|A0A113RYB1_PLABE;tr|A0A077XFD2|A0A077XFD2_PLABA	A0A1C6YJ42	A0A1C6YJ42_PLABE
			23.0585	24.4266	23.907	25.0292	25.7473								EXP1	Plasmodium berghei	Circumsporozoite-related antigen OX=5821	tr|A0A0Y9WPF0|A0A0Y9WPF0_PLABE;tr|A0A077XFL1|A0A077XFL1_PLABA	A0A0Y9WPF0	A0A0Y9WPF0_PLABE
			24.1676	26.1701	24.3301	23.8495	24.6719								PB001025.01.0	Plasmodium berghei	4-methyl-5(B-hydroxyethyl)-thiazol monophosphate biosynthesis enzyme, putative (Fragment) OX=5823	tr|Q4YYX0|Q4YYX0_PLABA;tr|A0A0Y9XVP2|A0A0Y9XVP2_PLABE;tr|A0A077XFV9|A0A077XFV9_PLABA	Q4YYX0	Q4YYX0_PLABA
		23.1985		27.6847		24.9945	25.6219								NAPRT	Plasmodium berghei	Nicotinate phosphoribosyltransferase, putative OX=5821	tr|A0A0Y9XWE3|A0A0Y9XWE3_PLABE;tr|A0A077XFX1|A0A077XFX1_PLABA;tr|Q4YSV6|Q4YSV6_PLABA	A0A0Y9XWE3	A0A0Y9XWE3_PLABE
			19.912	23.0947		23.3373	24.6119								PB000756.01.0	Plasmodium berghei	Ribosomal protein S28e, putative OX=5823	tr|Q4Z000|Q4Z000_PLABA;tr|A0A0Y9ZFK8|A0A0Y9ZFK8_PLABE;tr|A0A077XG16|A0A077XG16_PLABA	Q4Z000	Q4Z000_PLABA
			23.4798	24.0346			26.6433								PB000920.03.0	Plasmodium berghei	Ribosomal protein S4, putative (Fragment) OX=5823	tr|Q4YNK1|Q4YNK1_PLABA;tr|A0A0Y9WUZ9|A0A0Y9WUZ9_PLABE;tr|A0A077XG66|A0A077XG66_PLABA	Q4YNK1	Q4YNK1_PLABA
		22.9974	22.7693	23.7366	22.4401	23.9842	25.1042								PB000126.03.0	Plasmodium berghei	RNA helicase-1, putative (Fragment) OX=5823	tr|Q4YRS7|Q4YRS7_PLABA;tr|A0A0Y9ZJU0|A0A0Y9ZJU0_PLABE;tr|A0A077XG96|A0A077XG96_PLABA;tr|Q4YDR1|Q4YDR1_PLABA	Q4YRS7	Q4YRS7_PLABA
			21.5488		21.4528	22.3142									PB000049.03.0	Plasmodium berghei	Elongation factor 1-gamma, putative (Fragment) OX=5823	tr|Q4YS21|Q4YS21_PLABA;tr|A0A122ISF6|A0A122ISF6_PLABE;tr|A0A077XGY9|A0A077XGY9_PLABA	Q4YS21	Q4YS21_PLABA
			22.7254	23.0828		22.8843	23.0077								PB000924.03.0	Plasmodium berghei	QF122 antigen, putative OX=5823	tr|Q4YNJ5|Q4YNJ5_PLABA;tr|A0A0Y9YD91|A0A0Y9YD91_PLABE;tr|A0A077XGZ2|A0A077XGZ2_PLABA	Q4YNJ5	Q4YNJ5_PLABA
			21.4669	22.7264			21.5235								PB000069.00.0	Plasmodium berghei	T-complex protein 1 epsilon subunit, putative OX=5823	tr|Q4YCT5|Q4YCT5_PLABA;tr|A0A0Y9YHI3|A0A0Y9YHI3_PLABE;tr|A0A077XH56|A0A077XH56_PLABA	Q4YCT5	Q4YCT5_PLABA
		24.8843	23.7469	24.3185	23.4886		26.9382								PB000178.02.0	Plasmodium berghei	40S ribosomal subunit protein S14, putative OX=5823	tr|Q4YXJ8|Q4YXJ8_PLABA;tr|A0A0Y9YP60|A0A0Y9YP60_PLABE;tr|A0A077XHC2|A0A077XHC2_PLABA	Q4YXJ8	Q4YXJ8_PLABA
			23.0341	24.7013			24.4435								PB001107.01.0	Plasmodium berghei	60S ribosomal subunit protein L8, putative (Fragment) OX=5823	tr|Q4YYJ6|Q4YYJ6_PLABA;tr|A0A0Y9YPD6|A0A0Y9YPD6_PLABE;tr|A0A077XHG6|A0A077XHG6_PLABA	Q4YYJ6	Q4YYJ6_PLABA
			21.1241	23.8536		22.6443									PB001230.00.0	Plasmodium berghei	Karyopherin beta, putative OX=5823	tr|Q4Y9B7|Q4Y9B7_PLABA;tr|A0A1D3SFL9|A0A1D3SFL9_PLABE;tr|A0A122IL89|A0A122IL89_PLABE;tr|A0A077XHM9|A0A077XHM9_PLABA	Q4Y9B7	Q4Y9B7_PLABA
		26.3443	25.0584	27.4725	24.9387	26.1353	27.1101								PB000521.02.0	Plasmodium berghei	Pyruvate kinase OX=5823	tr|Q4YW41|Q4YW41_PLABA;tr|A0A0Y9XVA3|A0A0Y9XVA3_PLABE;tr|A0A077XHX9|A0A077XHX9_PLABA	Q4YW41	Q4YW41_PLABA
			24.8514	23.9244		24.8277	25.3626								PBK173_000365700	Plasmodium berghei	60S ribosomal protein L10a, putative OX=5821	tr|A0A0Y9Z527|A0A0Y9Z527_PLABE;tr|A0A077XI27|A0A077XI27_PLABA;tr|Q4YBL3|Q4YBL3_PLABA	A0A0Y9Z527	A0A0Y9Z527_PLABE
		27.3962	27.1818		27.0397	26.6391	28.0784								PB001027.00.0	Plasmodium berghei	Probable GTP-binding protein engb, putative OX=5823	tr|Q4Z3W4|Q4Z3W4_PLABA;tr|A0A1C6X0P9|A0A1C6X0P9_PLABE;tr|A0A113SHM0|A0A113SHM0_PLABE;tr|A0A077XI36|A0A077XI36_PLABA	Q4Z3W4	Q4Z3W4_PLABA
			22.8073	24.7896		24.0749									PB000676.03.0	Plasmodium berghei	40S ribosomal protein S13, putative (Fragment) OX=5823	tr|Q4YPP5|Q4YPP5_PLABA;tr|A0A0Y9XZX3|A0A0Y9XZX3_PLABE;tr|A0A077XI50|A0A077XI50_PLABA	Q4YPP5	Q4YPP5_PLABA
		23.466	21.9654	22.9385			23.416								PB000863.03.0	Plasmodium berghei	Leucine aminopeptidase, putative (Fragment) OX=5823	tr|Q4YAY1|Q4YAY1_PLABA;tr|A0A0Y9Z7L6|A0A0Y9Z7L6_PLABE;tr|A0A077XI51|A0A077XI51_PLABA	Q4YAY1	Q4YAY1_PLABA
		27.945	25.8846	26.7939	25.1683	24.8349	27.3239								ALDO2	Plasmodium berghei	Fructose-bisphosphate aldolase OX=5821	tr|A0A0Y9Z6I1|A0A0Y9Z6I1_PLABE;tr|A0A077XI61|A0A077XI61_PLABA;tr|Q968W0|Q968W0_PLABE;tr|Q4YV79|Q4YV79_PLABA;sp|P49577|ALF2_PLABA	A0A0Y9Z6I1	A0A0Y9Z6I1_PLABE
			24.0223	24.2397	24.0459	23.995	24.7922								PB102173.00.0	Plasmodium berghei	Uncharacterized protein OX=5823	tr|Q4Z303|Q4Z303_PLABA;tr|A0A0Y9Y4Q4|A0A0Y9Y4Q4_PLABE;tr|A0A077XIF4|A0A077XIF4_PLABA;tr|Q4YMR0|Q4YMR0_PLABA	Q4Z303	Q4Z303_PLABA
		23.3401	21.6728	23.1343			21.6862								PB001136.01.0	Plasmodium berghei	Uncharacterized protein OX=5823	tr|Q4YYF6|Q4YYF6_PLABA;tr|A0A0Y9ZF17|A0A0Y9ZF17_PLABE;tr|A0A077XIJ3|A0A077XIJ3_PLABA	Q4YYF6	Q4YYF6_PLABA
			23.0626	24.5427			24.8616								PB001324.02.0	Plasmodium berghei	Ribosomal protein L27, putative OX=5823	tr|Q4YBI2|Q4YBI2_PLABA;tr|A0A113SKJ2|A0A113SKJ2_PLABE;tr|A0A077XIJ6|A0A077XIJ6_PLABA	Q4YBI2	Q4YBI2_PLABA
		23.8551	24.1261	26.1117	23.3028	24.0746	26.3608								PB000878.02.0	Plasmodium berghei	Uncharacterized protein OX=5823	tr|Q4YUR8|Q4YUR8_PLABA;tr|A0A0Y9YAR9|A0A0Y9YAR9_PLABE;tr|A0A077XIL0|A0A077XIL0_PLABA	Q4YUR8	Q4YUR8_PLABA
		25.6388	25.5983	28.0131	25.6913	25.7435	26.1468								PB000084.03.0	Plasmodium berghei	Glyceraldehyde-3-phosphate dehydrogenase OX=5823	tr|Q4YRX2|Q4YRX2_PLABA;tr|A0A0Y9ZGG5|A0A0Y9ZGG5_PLABE;tr|A0A077XIL2|A0A077XIL2_PLABA;tr|Q6XZF3|Q6XZF3_PLABE	Q4YRX2	Q4YRX2_PLABA
		22.8195	23.4816	23.6022		23.2604	23.4752								PB000053.00.0	Plasmodium berghei	Endoplasmin homolog, putative OX=5823	tr|Q4Z7P5|Q4Z7P5_PLABA;tr|A0A0Z0AXY9|A0A0Z0AXY9_PLABE;tr|A0A077XIL3|A0A077XIL3_PLABA	Q4Z7P5	Q4Z7P5_PLABA
		25.4005	24.2581	25.297	24.7244	23.7799	26.9083								PB000822.02.0	Plasmodium berghei	Ribosomal protein S3, putative (Fragment) OX=5823	tr|Q4YUZ0|Q4YUZ0_PLABA;tr|A0A113SLF1|A0A113SLF1_PLABE;tr|A0A077XIN3|A0A077XIN3_PLABA	Q4YUZ0	Q4YUZ0_PLABA
		25.716		23.1424											PB000164.02.0	Plasmodium berghei	Tubulin beta chain OX=5823	tr|Q4YXL6|Q4YXL6_PLABA;tr|Q04200|Q04200_PLABE;tr|A0A122IIG6|A0A122IIG6_PLABE;tr|A0A077XIN9|A0A077XIN9_PLABA	Q4YXL6	Q4YXL6_PLABA
			22.7875		23.0349	23.2627	23.6815								PB104904.00.0	Plasmodium berghei	60S ribosomal protein L23, putative OX=5823	tr|Q4YWV6|Q4YWV6_PLABA;tr|A0A113SPA6|A0A113SPA6_PLABE;tr|A0A077XJ51|A0A077XJ51_PLABA	Q4YWV6	Q4YWV6_PLABA
			22.861	23.5552	22.566		22.296								PB000642.01.0	Plasmodium berghei	Uncharacterized protein OX=5823	tr|Q4Z0G8|Q4Z0G8_PLABA;tr|A0A122IT79|A0A122IT79_PLABE;tr|A0A077XJI0|A0A077XJI0_PLABA	Q4Z0G8	Q4Z0G8_PLABA
			21.65			22.376	23.6315								PB106275.00.0	Plasmodium berghei	Uncharacterized protein OX=5823	tr|Q4YBK1|Q4YBK1_PLABA;tr|A0A0Z0A3N1|A0A0Z0A3N1_PLABE;tr|A0A077XJL3|A0A077XJL3_PLABA	Q4YBK1	Q4YBK1_PLABA
		23.1802	22.9495	23.1594		22.9705	25.8585								PB000194.03.0	Plasmodium berghei	60S ribosomal protein L24, putative OX=5823	tr|Q4YRK9|Q4YRK9_PLABA;tr|A0A0Z0ADU7|A0A0Z0ADU7_PLABE;tr|A0A077XJR6|A0A077XJR6_PLABA	Q4YRK9	Q4YRK9_PLABA
			22.9918	23.4113		23.4316	25.0818								PB001087.02.0	Plasmodium berghei	40S ribosomal protein S15, putative (Fragment) OX=5823	tr|Q4YU38|Q4YU38_PLABA;tr|A0A122IWG3|A0A122IWG3_PLABE;tr|A0A077XJW5|A0A077XJW5_PLABA	Q4YU38	Q4YU38_PLABA
				23.9517	22.436	24.0262	24.4764								PB000222.03.0	Plasmodium berghei	40S ribosomal protein S16, putative OX=5823	tr|Q4YRG8|Q4YRG8_PLABA;tr|A0A0Z0APK0|A0A0Z0APK0_PLABE;tr|A0A077XJY1|A0A077XJY1_PLABA;tr|A0A1C6YSM4|A0A1C6YSM4_PLABE	Q4YRG8	Q4YRG8_PLABA
		22.9497	22.4595	24.2945			23.1077								PB000800.00.0	Plasmodium berghei	Elongation factor 2, putative OX=5823	tr|Q4Z4S4|Q4Z4S4_PLABA;tr|A0A0Y9ZA79|A0A0Y9ZA79_PLABE;tr|A0A077XJY9|A0A077XJY9_PLABA	Q4Z4S4	Q4Z4S4_PLABA
		23.8682	22.9239			23.8456	23.6191								PB000736.03.0	Plasmodium berghei	Uncharacterized protein (Fragment) OX=5823	tr|Q4YPE3|Q4YPE3_PLABA;tr|A0A0Z0APX8|A0A0Z0APX8_PLABE;tr|A0A077XK13|A0A077XK13_PLABA	Q4YPE3	Q4YPE3_PLABA
				21.0955		21.1749	23.6718								PB000942.03.0	Plasmodium berghei	40S ribosomal subunit protein S6, putative OX=5823	tr|Q4YNH5|Q4YNH5_PLABA;tr|A0A122ISR1|A0A122ISR1_PLABE;tr|A0A077XKL7|A0A077XKL7_PLABA	Q4YNH5	Q4YNH5_PLABA
		23.8289	23.0023		23.0381	22.1592	25.4525								PB000303.03.0	Plasmodium berghei	40S ribosomal protein S17, putative (Fragment) OX=5823	tr|Q4YR55|Q4YR55_PLABA;tr|A0A0Z0B8Y4|A0A0Z0B8Y4_PLABE;tr|A0A077XKN3|A0A077XKN3_PLABA	Q4YR55	Q4YR55_PLABA
		27.353	27.8444	29.3624	26.2139		27.8528								PB103855.00.0	Plasmodium berghei	Uncharacterized protein OX=5823	tr|Q4YZ84|Q4YZ84_PLABA;tr|A0A113RRP7|A0A113RRP7_PLABE;tr|A0A077YC58|A0A077YC58_PLABA	Q4YZ84	Q4YZ84_PLABA
		23.221	23.1519		22.443	22.4394	24.4861								PB000282.02.0	Plasmodium berghei	Ribosomal protein L14, putative OX=5823	tr|Q4YX22|Q4YX22_PLABA;tr|A0A0Y9X3F8|A0A0Y9X3F8_PLABE;tr|A0A077YDD8|A0A077YDD8_PLABA	Q4YX22	Q4YX22_PLABA
		24.6977	23.1934	25.3486		23.2731									PB000298.03.0	Plasmodium berghei	Plasmepsin, putative OX=5823	tr|Q4YR60|Q4YR60_PLABA;tr|O76965|O76965_PLABE;tr|A0A077YDU0|A0A077YDU0_PLABA;tr|A0A122ICU2|A0A122ICU2_PLABE	Q4YR60	Q4YR60_PLABA
		28.5823		26.5055											PBNK65E_000256700	Plasmodium berghei	Uncharacterized protein OX=5821	tr|A0A1C6WZQ3|A0A1C6WZQ3_PLABE;tr|A0A077YFC6|A0A077YFC6_PLABA;tr|A0A113RX27|A0A113RX27_PLABE;tr|Q4YC54|Q4YC54_PLABA	A0A1C6WZQ3	A0A1C6WZQ3_PLABE
			20.5285	23.5463											PTEX150	Plasmodium berghei	Translocon component PTEX150 OX=5821	tr|A0A1D3LVJ0|A0A1D3LVJ0_PLABE;tr|A0A1C6WWI7|A0A1C6WWI7_PLABE;tr|A0A0Y9X1P4|A0A0Y9X1P4_PLABE;tr|A0A077YGE0|A0A077YGE0_PLABA;tr|Q4YVB4|Q4YVB4_PLABA	A0A1D3LVJ0	A0A1D3LVJ0_PLABE
		24.7941		23.3415		24.3446	28.7594								PBANKA_102200	Plasmodium berghei	40S ribosomal protein S25, putative OX=5823	tr|A0A077YGP6|A0A077YGP6_PLABA;tr|A0A0Y9X7L8|A0A0Y9X7L8_PLABE;tr|Q4YRA4|Q4YRA4_PLABA	A0A077YGP6	A0A077YGP6_PLABA
		24.9749	23.7788	26.8295	24.0277										Pb235	Plasmodium berghei	Reticulocyte binding protein, putative OX=5821	tr|A0A1C6WEB4|A0A1C6WEB4_PLABE;tr|Q4YBS6|Q4YBS6_PLABA	A0A1C6WEB4	A0A1C6WEB4_PLABE
				26.1928	24.4385		25.0659									Plasmodium berghei	PBGRP (Fragment) OX=5821 PE=3 SV=1	tr|Q25643|Q25643_PLABE	Q25643	Q25643_PLABE

## Sheet: Data analysis
Protein partner selection method			Protein partners were considered relevant if they were not detected in WT samples and detected in at least 2 ghost samples. Data were then filtered in descending order for ghost sample n°2 (column E), then ghost sample n°3 (column F), then ghost sample n°1 (column D).
Caption			Lines highlighted in yellow = Mouse proteins involved in actin binding and cytoskeleton organization - Line highlighted in green = intracellular transport (ions, vesicles) - Lines highlighted in pink = protein post-translational modification (mostly ubiquitination) + proteasis involved in erythropoiesis - Lines highlighted in orange = oxidative stress regulation - Lines highlighted in blue = RNA …
WT			Trophozoites - Ghost samples			Organism	IDENTIFICATION of mouse protein partners		GO Annotation	Protein role (Uniprot)	Protein subcellular localization (Uniprot)	Protein partners (STRING)
0	0	0	25.1481	25.3856	27.876	P. berghei	tr|xxx|PbpTKL_AID_HA_PLABE;tr|A0A0Y9WUD9|A0A0Y9WUD9_PLABE;tr|A0A077XE54|A0A077XE54_PLABA;tr|Q4Z136|Q4Z136_PLABA;tr|Q4YK20|Q4YK20_PLABA	Protein kinase, GN=pTKLAID PE=4 SV=1;Protein kinase, putative OS=Plasmodium berghei OX=5821 GN=PBK173_000220300 PE=4 SV=1;Protein kinase, putative OS=Plasmodium berghei (strain Anka) OX=5823 GN=PBANKA_094010 PE=4 SV=1
0	0	0	0	26.5497	28.0467	MOUSE	sp|Q9R059|FHL3_MOUSE	Four and a half LIM domains protein 3 OS=Mus musculus OX=10090 GN=Fhl3 PE=1 SV=2	GO:0003779, GO:0005515, GO:0030036, GO:0001725	ion binding protein + actin cytoskeleton organization	cytoskeleton	Interacts with various proteins, including kinesin involved in vesicle transportation
0	0	0	0	26.3972	28.6804	MOUSE	sp|P63254|CRIP1_MOUSE	Cysteine-rich protein 1 OS=Mus musculus OX=10090 GN=Crip1 PE=1 SV=2	GO:0008270, GO:0042277 , GO:0008630, GO:0010043, GO:0005737	zinc absorption and intracellular transport of Zinc	cytosol	interacts with 2 proteins (including one that may be important for cell antioxidant defense)
0	0	0	0	26.2662	24.4363	MOUSE	sp|Q8K3K8|OPTN_MOUSE	Optineurin OS=Mus musculus OX=10090 GN=Optn PE=1 SV=1	GO:0007030, GO:0030674, GO:0043130, GO:0005515, GO:0043130, GO:0005737, GO:0034613, GO:0005768 , GO:0005737, GO:0034620, GO:0031410, GO:0043001, GO:0016192, GO:0016192	plays a key role in Golgi maintenance + interacts with myosin VI and Rab8 + may regulate membrane trafficking	cytoplasmic vesicles, Golgi apparatus, recycling endosome	interacts with Dynactin, Rab8a, tubuline, kinases, ubiquitin
0	0	0	0	25.3366	24.9741	MOUSE	sp|Q8BP48|MAP11_MOUSE	Methionine aminopeptidase 1 OS=Mus musculus OX=10090 GN=Metap1 PE=1 SV=1	GO:0046872 , GO:0008233, GO:0006508, GO:0005737	co-translationally removes the N-ter M from nascent proteins (mostly if the second residues is small and uncharged)	cytoplasm	interacts with different proteins involved in translation
0	0	0	0	24.6249	22.1248	MOUSE	sp|Q924T7|RNF31_MOUSE	E3 ubiquitin-protein ligase RNF31 OS=Mus musculus OX=10090 GN=Rnf31 PE=1 SV=2	GO:0005515, GO:0043130, GO:0000209, GO:0004842	part of a complex that conjugates poly-ubiquitin chains to substrates like RIPK1	cytoplasm	interacts with many members of LUBAC complex as well as de-ubiquitilation enzymes
0	0	0	0	24.4258	26.2417	MOUSE	sp|P62082|RS7_MOUSE	40S ribosomal protein S7 OS=Mus musculus OX=10090 GN=Rps7 PE=2 SV=1	GO:0003730, GO:0008266, GO:0048027, GO:0006364, GO:0006364, GO:0042274, GO:0010628, GO:0006412	required for rRNA maturation	cytoplasm	interacts with many ribosomal proteins
0	0	0	0	24.3631	25.7591	MOUSE	sp|P97315|CSRP1_MOUSE	Cysteine and glycine-rich protein 1 OS=Mus musculus OX=10090 GN=Csrp1 PE=1 SV=3	GO:0030036, GO:0015629, GO:0005515	actin cytoskeleton organization	nucleus	interacts with LIM proteins + nuclear proteins + transcription regulator
0	0	0	0	24.2802	23.7956	MOUSE	sp|P20108|PRDX3_MOUSE	Thioredoxin-dependent peroxide reductase, mitochondrial OS=Mus musculus OX=10090 GN=Prdx3 PE=1 SV=1	GO:0004601, GO:0042744, GO:0008022, GO:0008379, GO:0034614, GO:0006979	plays a role in cell protection against oxidative stress by detoxifying peroxides	endosome, mitochondria	interacts with a wide variety of proteins involved in anti-oxidant reactions to protect the cell
0	0	0	0	24.1921	25.9786	MOUSE	sp|Q62523|ZYX_MOUSE	Zyxin OS=Mus musculus OX=10090 GN=Zyx PE=1 SV=2	GO:0005515, GO:0043149, GO:0001725, GO:0005856	binds alpha actinin and is important for the formation of actin-rich structures	cytoskeleton + nucleus	interacts with a wide variety of actin proteins + Vasodilator-stimulated phosphoprotein + Nitric Oxide synthase 1
0	0	0	0	23.6899	22.8518	MOUSE	sp|P17427|AP2A2_MOUSE;sp|P17426|AP2A1_MOUSE	AP-2 complex subunit alpha-2 OS=Mus musculus OX=10090 GN=Ap2a2 PE=1 SV=2;AP-2 complex subunit alpha-1 OS=Mus musculus OX=10090 GN=Ap2a1 PE=1 SV=1	GO:0006886, GO:0016192, GO:0005515, GO:0019901, GO:0005886, GO:0031410	AP-2 complex subunit alpha 2 belongs to the adaptor protein complex (AP-2) --> regulates vesicle transport in different membrane traffic pathways in a clathrin-dependent way or not…	Plasma membrane	interacts with dynamin, adaptator proteins, clathrin assembly proteins…
0	0	0	0	23.4648	23.2465	MOUSE	sp|Q9CPU4|MGST3_MOUSE	Microsomal glutathione S-transferase 3 OS=Mus musculus OX=10090 GN=Mgst3 PE=1 SV=1	GO:0004602 , GO:0010243, GO:0098869, GO:0016020	glutathione conjugation and peroxidase	endoplasmic reticulum	interacts with other GST proteins and hematopoietic protaglandin synthases
0	0	0	0	23.372	25.2636	MOUSE	sp|Q61990|PCBP2_MOUSE;sp|P57722|PCBP3_MOUSE	Poly(rC)-binding protein 2 OS=Mus musculus OX=10090 GN=Pcbp2 PE=1 SV=1;Poly(rC)-binding protein 3 OS=Mus musculus OX=10090 GN=Pcbp3 PE=1 SV=3	GO:0043161 , GO:0003676, GO:0005515, GO:0031625, GO:0005737	E3 ubiquitin-protein ligase partner, binds DNA and RNA	nucleus	mostly bind RNA-binding proteins
0	0	0	0	23.1852	23.67	MOUSE	sp|P70191|TRAF5_MOUSE	TNF receptor-associated factor 5 OS=Mus musculus OX=10090 GN=Traf5 PE=1 SV=1	GO:0007165, GO:0005515, GO:0008270, GO:0031625, GO:0005737, GO:0009898, GO:0032991	E3 ubiquitin-protein ligase partner, binds TNF receptors	cytosol	binds diverse members of TNF receptor-associated factors + RIPK1 + other proteins (immunity related ones)
0	0	0	0	23.0913	24.4518	MOUSE	sp|P47915|RL29_MOUSE	60S ribosomal protein L29 OS=Mus musculus OX=10090 GN=Rpl29 PE=1 SV=2	GO:0006412, GO:0003735, GO:0002181, GO:0005840, GO:0019898, GO:0022625,	Component of the large ribosome subunit	cytosol	interacts with many other ribosomal proteins
0	0	0	0	22.679	24.1774	MOUSE	sp|Q61792|LASP1_MOUSE	LIM and SH3 domain protein 1 OS=Mus musculus OX=10090 GN=Lasp1 PE=1 SV=1	GO:0006811, GO:0003779, GO:0015075, GO:0051015, GO:0005737, GO:0005856	Binds actin and plays a key role in dynamic actin-based cytoskeleton activities	cytoskeleton	interacts with various proteins including actin and Zyxin
0	0	0	0	22.147	21.2316	MOUSE	sp|Q9D2Q8|S10AE_MOUSE	Protein S100-A14 OS=Mus musculus OX=10090 GN=S100a14 PE=1 SV=1	GO:0005509, GO:0005737 , GO:0005886, GO:0006915	Involved in the regulation of cell survival and apoptosis (via p53/Tp53) + cell motility by interacting with the matrix protease MMP2	cytoplasm	Interacts with one other protein from the same family
0	0	0	0	21.9871	24.6416	MOUSE	sp|Q08093|CNN2_MOUSE;sp|Q9DAW9|CNN3_MOUSE	Calponin-2 OS=Mus musculus OX=10090 GN=Cnn2 PE=1 SV=1;Calponin-3 OS=Mus musculus OX=10090 GN=Cnn3 PE=1 SV=1	GO:0030097, GO:0005856, GO:0032970, GO:0003779, GO:0005516, GO:0007010, GO:0031032, GO:0001725	Binds actin and Calmodulin	cytoskeleton	interacts with actin 1 and 2, Myosin, Filamin, Zyxin, Fascin homolog 1 (Plays a role in the organization of actin filament bundles and the formation of microspikes, membrane ruffles, and stress fibers)
0	0	0	0	21.8141	22.9066	MOUSE	sp|P26039|TLN1_MOUSE	Talin-1 OS=Mus musculus OX=10090 GN=Tln1 PE=1 SV=2	GO:0003779, GO:0005178, GO:0005200, GO:0005515, GO:0030274, GO:0044877, GO:0051015, GO:0007016, GO:0005856, GO:0016020	Probably involved in connections of major cytoskeletal structures to the plasma membrane	cytoskeleton and plasma membrane	binds vinculin, paxillin, many integrins, amyloid beta
0	0	0	0	21.6417	23.1901	MOUSE	sp|Q64339|ISG15_MOUSE	Ubiquitin-like protein ISG15 OS=Mus musculus OX=10090 GN=Isg15 PE=1 SV=4	GO:0032020, GO:0005515, GO:0031625 , GO:0019941, GO:0031397, GO:0045648, GO:0016567, GO:0005737	involved in erythroid differentiation (beside other mechanisms of innate immune response against viruses)	either free in the cytoplasm or in conjugation with target proteins or secreted	Interacts with various ubiquitin conjugation enzymes + ubiquitin-specific peptidase and protease + MAPK3 + Interferon regulatory factor 3
0	0	0	0	21.4892	22.2527	MOUSE	sp|O55234|PSB5_MOUSE	Proteasome subunit beta type-5 OS=Mus musculus OX=10090 GN=Psmb5 PE=1 SV=3	GO:0006508, GO:0006979, GO:0043161, GO:0004175 , GO:0008233, GO:0010498, GO:0010499, GO:0043161, GO:0051603, GO:0000502, GO:0005737 , GO:0005839, GO:0019774	Component of the 20S core proteasome complex involved in the ATP-depedent proteolytic degradation of most intracellular proteins	nucleus and cytoplasm and proteasome	interacts with many proteasome subunits
0	0	0	21.7711	21.3955	0	MOUSE	sp|Q8CFG9|C1RB_MOUSE;sp|Q8CG16|C1RA_MOUSE	Complement C1r-B subcomponent OS=Mus musculus OX=10090 GN=C1rb PE=2 SV=1;Complement C1r-A subcomponent OS=Mus musculus OX=10090 GN=C1ra PE=1 SV=1	GO:0004252 , GO:0008233, GO:0005509, GO:0016787, GO:0006508, GO:0006958, GO:0005615	Serine protease mostly expressed in mouse liver + male reproductive system	extracellular space	belongs to a network/complex giving the complement
0	0	0	0	21.0236	22.385	MOUSE	sp|Q91VR2|ATPG_MOUSE	ATP synthase subunit gamma, mitochondrial OS=Mus musculus OX=10090 GN=Atp5f1c PE=1 SV=1	GO:0046034, GO:0016887, GO:0046961, GO:0006754, GO:0006811, GO:0005739GO:0005753, GO:0016020, GO:0045261	Belongs to the ATP synthase complex (produces ATP by using the energy of a proton gradient to build ATP from ADP)	mitochondria	Interacts with various ATP synthase subunits
0	0	0	0	20.967	23.4488	MOUSE	sp|Q9JI39|ABCBA_MOUSE	ATP-binding cassette sub-family B member 10, mitochondrial OS=Mus musculus OX=10090 GN=Abcb10 PE=1 SV=1	GO:0000166, GO:0005215, GO:0005515, GO:0005524, GO:0016887, GO:0042626, GO:0055085, GO:0005739, GO:0016020, GO:0016021, GO:0032592	may mediate mitochondrial transport functions related to heme biosynthesis	mitochondria	Interacts with 3 different iron transporters essential for heme biosynthesis during erythropoiesis

## Sheet: Feuil1
NEGATIVE CONTROL			IP PbpTKL-AID-HA
WT1	WT2	WT3	pTKL Ghosts 1	pTKL Ghosts 2	pTKL Ghosts 3	significant	Gene name	Taxonomy	Protein Name
			25.1481	25.3856	27.876	+	PbpTKL-AID-HA	Plasmodium berghei	Protein kinase,
			21.7711	21.3955		+	C1rb	Mus musculus	Complement C1r-B subcomponent OX=10090
				26.5497	28.0467	+	Fhl3	Mus musculus	Four and a half LIM domains protein 3 OX=10090
				26.3972	28.6804	+	Crip1	Mus musculus	Cysteine-rich protein 1 OX=10090
				26.2662	24.4363	+	Optn	Mus musculus	Optineurin OX=10090
				25.3366	24.9741	+	Metap1	Mus musculus	Methionine aminopeptidase 1 OX=10090
				24.6249	22.1248	+	Rnf31	Mus musculus	E3 ubiquitin-protein ligase RNF31 OX=10090
				24.4258	26.2417	+	Rps7	Mus musculus	40S ribosomal protein S7 OX=10090
				24.3631	25.7591	+	Csrp1	Mus musculus	Cysteine and glycine-rich protein 1 OX=10090
				24.2802	23.7956	+	Prdx3	Mus musculus	Thioredoxin-dependent peroxide reductase, mitochondrial OX=10090
				24.1921	25.9786	+	Zyx	Mus musculus	Zyxin OX=10090
				23.9171	26.5702	+	PB001410.02.0	Plasmodium berghei	40S ribosomal protein S10, putative OX=5823
				23.8662	24.3508	+	PBK173_000072300	Plasmodium berghei	PHF5-like protein, putative OX=5821
				23.6899	22.8518	+	Ap2a2	Mus musculus	AP-2 complex subunit alpha-2 OX=10090
				23.4648	23.2465	+	Mgst3	Mus musculus	Microsomal glutathione S-transferase 3 OX=10090
				23.372	25.2636	+	Pcbp2	Mus musculus	Poly(rC)-binding protein 2 OX=10090
				23.1852	23.67	+	Traf5	Mus musculus	TNF receptor-associated factor 5 OX=10090
				23.1172	25.0822	+	PB000180.03.0	Plasmodium berghei	40S ribosomal protein S7 OX=5823
				23.0913	24.4518	+	Rpl29	Mus musculus	60S ribosomal protein L29 OX=10090
				22.679	24.1774	+	Lasp1	Mus musculus	LIM and SH3 domain protein 1 OX=10090
				22.147	21.2316	+	S100a14	Mus musculus	Protein S100-A14 OX=10090
				21.9871	24.6416	+	Cnn2	Mus musculus	Calponin-2 OX=10090
				21.8331	22.3797	+	PB001131.01.0	Plasmodium berghei	Tryptophan/threonine-rich antigen, putative OX=5823
				21.8141	22.9066	+	Tln1	Mus musculus	Talin-1 OX=10090
				21.6417	23.1901	+	Isg15	Mus musculus	Ubiquitin-like protein ISG15 OX=10090
				21.4892	22.2527	+	Psmb5	Mus musculus	Proteasome subunit beta type-5 OX=10090
				21.0236	22.385	+	Atp5f1c	Mus musculus	ATP synthase subunit gamma, mitochondrial OX=10090
				20.967	23.4488	+	Abcb10	Mus musculus	ATP-binding cassette sub-family B member 10, mitochondrial OX=10090
			22.2399		24.2774	+	PBK173_000169600	Plasmodium berghei	Uncharacterized protein OX=5821
			22.1128	22.9424		+	PBNK65E_000100600	Plasmodium berghei	Ubiquitin-2 like Rad60 SUMO-like/Ubiquitin family/Ubiquitin-like domain containing protein, putative OX=5821
